# Supplementary material for: Prediction of oxygen uptake dynamics by machine learning analysis of wearable sensors during activities of daily living
Source: Sci Rep. 2017 Apr 5;7:45738. doi: 10.1038/srep45738 (PMC5381118; doi:10.1038/srep45738)
Supplement: Supplementary Dataset 1 [file srep45738-s2.csv]

ID	Weight	BF	VE	ACC	HR	CAD	VO2
1	75	18	9641.28	0	53	0	618.074
1	75	18	8884.32	0.0390625	53	0	641.3014
1	75	18	8884.32	0.30078125	53	0	664.5288
1	75	18	8884.32	0.23828125	53	0	700.4933
1	75	18	8977.28	0.171875	53	0	736.4579
1	75	18	8977.28	0.12109375	53	0	744.2337
1	75	18	8977.28	0.1484375	54	0	752.0095
1	75	18	9428.8	0.16015625	54	0	759.7853
1	75	19	9428.8	0.203125	54	0	759.6524
1	75	19	9428.8	0.21875	53	0	759.5195
1	75	19	9402.24	0.25390625	53	0	759.3866
1	75	19	9402.24	0.140625	54	31	744.5099
1	75	19	10610.72	0.1953125	54	50	729.6331
1	75	20	10610.72	0.2109375	55	55	714.7564
1	75	20	10610.72	0.08984375	55	56	708.3377
1	75	21	11712.96	0.18359375	56	56	701.919
1	75	21	11712.96	0.171875	56	54	695.5002
1	75	21	11712.96	0.203125	57	50	663.4033
1	75	21	12270.72	0.23046875	58	48	631.3064
1	75	22	12270.72	0.12890625	58	49	632.9354
1	75	22	12270.72	0.1953125	58	42	634.5644
1	75	22	12562.88	0.16015625	59	0	636.1934
1	75	22	12562.88	0.140625	59	0	643.7128
1	75	21	12562.88	0.19921875	59	38	651.2322
1	75	21	13240.16	0.171875	59	44	658.7516
1	75	21	13240.16	0.17578125	59	45	664.4212
1	75	21	12841.76	0.1875	59	44	670.0907
1	75	21	12841.76	0.1484375	59	44	675.7602
1	75	21	12841.76	0.18359375	59	44	661.2777
1	75	21	13519.04	0.234375	60	46	646.7952
1	75	21	13519.04	0.109375	60	52	659.4915
1	75	21	13519.04	0.13671875	60	56	672.1879
1	75	22	12974.56	0.17578125	60	54	684.8842
1	75	22	12974.56	0.32421875	60	53	690.7498
1	75	22	12921.44	0.37890625	61	58	696.6155
1	75	22	12921.44	0.421875	61	71	702.4812
1	75	22	13585.44	0.41796875	61	94	749.6074
1	75	22	13585.44	0.3984375	62	119	796.7336
1	75	23	14820.48	0.5078125	63	134	806.0068
1	75	24	14820.48	0.58203125	64	138	815.2801
1	75	24	15006.4	0.5234375	65	138	846.5821
1	75	25	15006.4	0.46484375	65	137	877.8841
1	75	25	15006.4	0.4375	65	136	905.232
1	75	25	15723.52	0.48046875	65	134	932.5799
1	75	25	15723.52	0.484375	65	134	959.9278
1	75	25	16480.48	0.4453125	67	134	994.8922
1	75	26	16480.48	0.421875	68	134	1029.8566
1	75	26	17410.08	0.43359375	69	135	1039.3111
1	75	27	17410.08	0.4296875	69	134	1048.7656
1	75	27	17410.08	0.41796875	69	134	1082.2102
1	75	27	17795.2	0.46875	69	133	1115.6548
1	75	27	17795.2	0.4921875	69	133	1117.4777
1	75	27	17928	0.51953125	69	135	1119.3006
1	75	27	17928	0.45703125	69	137	1121.1235
1	75	27	17928	0.4453125	72	138	1091.2169
1	75	27	17317.12	0.4609375	72	136	1061.3103
1	75	26	17317.12	0.484375	72	133	1048.6437
1	75	26	17529.6	0.4921875	72	133	1035.9772
1	75	25	17529.6	0.47265625	72	135	1030.6301
1	75	25	17914.72	0.45703125	72	138	1025.283
1	75	26	17914.72	0.4765625	72	137	1019.9359
1	75	26	17914.72	0.44140625	73	135	1011.3985
1	75	26	17197.6	0.4765625	75	133	1002.8611
1	75	25	17197.6	0.50390625	76	132	994.3237
1	75	24	17197.6	0.5078125	78	132	1004.2208
1	75	24	16626.56	0.4765625	80	132	1014.1179
1	75	23	16626.56	0.4921875	83	132	1024.0149
1	75	23	16626.56	0.4609375	83	132	1045.7265
1	75	23	16626.56	0.49609375	83	133	1067.4381
1	75	23	16068.8	0.484375	83	135	1089.1497
1	75	22	16068.8	0.56640625	84	136	1093.712
1	75	22	16268	0.49609375	85	136	1098.2742
1	75	22	16268	0.5	86	136	1102.8365
1	75	22	16268	0.46484375	86	135	1100.794
1	75	22	16334.4	0.484375	86	133	1098.7516
1	75	21	16334.4	0.50390625	86	133	1119.6757
1	75	21	16334.4	0.46875	86	133	1140.5997
1	75	21	16892.16	0.4609375	87	132	1161.5238
1	75	21	16892.16	0.5078125	87	130	1175.8303
1	75	21	16892.16	0.53515625	88	128	1190.1368
1	75	21	16175.04	0.46875	87	126	1204.4433
1	75	20	16175.04	0.51171875	87	125	1213.1353
1	75	20	17449.92	0.5078125	87	125	1221.8274
1	75	21	17449.92	0.51171875	86	128	1230.5195
1	75	21	17449.92	0.5390625	86	130	1242.67
1	75	21	18233.44	0.4921875	86	132	1254.8206
1	75	21	18233.44	0.45703125	86	134	1264.4014
1	75	22	19269.28	0.46875	84	136	1273.9823
1	75	22	19269.28	0.53125	84	137	1262.5907
1	75	23	19269.28	0.4765625	84	136	1251.199
1	75	23	19043.52	0.46875	83	133	1239.8074
1	75	23	19043.52	0.5390625	83	130	1226.0337
1	75	23	19083.36	0.40234375	83	129	1212.26
1	75	23	19083.36	0.35546875	83	129	1198.4863
1	75	23	19083.36	0.21875	83	125	1169.2627
1	75	23	18153.76	0.171875	83	114	1140.0391
1	75	23	18153.76	0.26171875	82	102	1143.7074
1	75	23	18153.76	0.28125	82	90	1147.3757
1	75	23	18339.68	0.17578125	82	79	1151.044
1	75	23	18339.68	0.234375	81	70	1159.3585
1	75	23	18339.68	0.25	81	63	1167.6729
1	75	23	17542.88	0.21875	80	59	1175.9874
1	75	23	17542.88	0.21875	79	57	1162.9254
1	75	23	17117.92	0.18359375	79	57	1149.8634
1	75	23	17117.92	0.296875	78	59	1136.8014
1	75	23	17117.92	0.28515625	78	64	1146.4256
1	75	23	16639.84	0.1875	77	71	1156.0499
1	75	22	16639.84	0.1875	76	75	1158.776
1	75	22	16639.84	0.25390625	76	76	1161.5022
1	75	22	16294.56	0.1796875	76	74	1164.2283
1	75	22	16294.56	0.18359375	75	71	1141.3652
1	75	22	16294.56	0.125	74	71	1118.5022
1	75	22	15404.8	0.1640625	74	73	1095.6391
1	75	22	15404.8	0.28515625	73	72	1078.0336
1	75	22	15630.56	0.18359375	73	70	1060.4282
1	75	22	15630.56	0.21875	73	70	1059.9674
1	75	22	15630.56	0.15234375	72	72	1059.5066
1	75	22	15869.6	0.23828125	72	74	1059.0457
1	75	22	15869.6	0.2109375	72	72	1060.306
1	75	22	15869.6	0.16015625	71	69	1061.5662
1	75	22	15325.12	0.1875	71	70	1062.8265
1	75	22	15325.12	0.21875	70	71	1076.2359
1	75	22	15325.12	0.2109375	69	69	1089.6454
1	75	22	15032.96	0.43359375	69	69	1103.0549
1	75	22	15032.96	0.390625	68	77	1106.7572
1	75	22	15511.04	0.36328125	68	88	1110.4595
1	75	22	15511.04	0.33203125	68	96	1114.1618
1	75	22	15511.04	0.35546875	69	100	1084.6934
1	75	22	15763.36	0.453125	69	103	1055.225
1	75	22	15763.36	0.29296875	69	105	1039.669
1	75	22	16121.92	0.2890625	69	110	1024.1131
1	75	22	16121.92	0.30859375	69	111	1008.5571
1	75	23	16294.56	0.25390625	69	106	961.9697
1	75	23	16294.56	0.25390625	70	98	915.3822
1	75	23	16294.56	0.28125	70	90	903.2472
1	75	23	16294.56	0.3046875	70	88	891.1122
1	75	23	16294.56	0.30078125	72	91	878.9772
1	75	22	14966.56	0.3046875	72	94	866.8422
1	75	22	14966.56	0.3046875	73	97	854.7072
1	75	21	14966.56	0.3125	73	98	882.7496
1	75	21	14966.56	0.296875	74	96	910.7919
1	75	21	14129.92	0.28515625	74	96	929.0921
1	75	20	14129.92	0.30859375	74	98	947.3924
1	75	20	14129.92	0.2890625	74	96	965.6927
1	75	20	14276	0.296875	77	93	983.993
1	75	19	14276	0.30078125	77	95	1006.9207
1	75	19	14276	0.2421875	77	101	1029.8485
1	75	19	13890.88	0.25	77	107	1052.7763
1	75	19	13890.88	0.2734375	77	107	1072.9969
1	75	19	13890.88	0.28515625	77	98	1093.2174
1	75	19	13346.4	0.3125	77	85	1113.438
1	75	19	13346.4	0.3203125	76	73	1116.788
1	75	19	13346.4	0.328125	75	64	1120.138
1	75	19	13412.8	0.4296875	75	62	1123.4881
1	75	19	13412.8	0.3828125	74	72	1085.5225
1	75	18	13731.52	0.41796875	74	93	1047.5569
1	75	18	13731.52	0.48046875	74	114	1039.0169
1	75	18	13731.52	0.515625	74	126	1030.4769
1	75	19	15086.08	0.421875	74	131	1021.9369
1	75	19	15086.08	0.50390625	74	133	1019.9575
1	75	20	16254.72	0.546875	74	136	1017.978
1	75	21	16254.72	0.51953125	74	138	1015.9986
1	75	22	16254.72	0.46875	74	138	1034.5873
1	75	22	16892.16	0.47265625	74	136	1053.1761
1	75	23	16892.16	0.51953125	74	133	1052.7384
1	75	23	17635.84	0.46875	74	132	1052.3007
1	75	23	17635.84	0.453125	74	132	1069.3943
1	75	23	17635.84	0.5	74	131	1086.488
1	75	23	18167.04	0.59375	75	132	1103.5816
1	75	23	18167.04	0.5390625	75	136	1108.4141
1	75	23	18844.32	0.4921875	76	138	1113.2465
1	75	24	18844.32	0.4765625	76	137	1118.079
1	75	24	18724.8	0.51953125	76	135	1124.1392
1	75	24	18724.8	0.4453125	76	132	1130.1994
1	75	24	18724.8	0.45703125	76	132	1109.4762
1	75	24	18618.56	0.45703125	76	132	1088.753
1	75	25	18618.56	0.48828125	76	134	1123.6911
1	75	25	19641.12	0.46875	79	135	1158.6292
1	75	26	19641.12	0.5078125	79	135	1149.4169
1	75	26	19056.8	0.47265625	79	134	1140.2047
1	75	26	19056.8	0.578125	79	134	1140.1487
1	75	25	19043.52	0.53125	79	135	1140.0927
1	75	25	19043.52	0.53515625	79	137	1140.0367
1	75	25	19043.52	0.52734375	76	137	1137.2771
1	75	26	19588	0.51953125	76	137	1134.5175
1	75	26	19588	0.49609375	76	138	1137.7198
1	75	26	20145.76	0.49609375	76	137	1140.9221
1	75	26	20145.76	0.5390625	76	135	1144.1245
1	75	26	20145.76	0.53125	76	132	1117.523
1	75	26	19588	0.51171875	76	132	1090.9215
1	75	26	19588	0.45703125	76	134	1101.6374
1	75	25	20398.08	0.453125	76	135	1112.3532
1	75	26	20398.08	0.48828125	76	135	1133.6364
1	75	26	19375.52	0.48828125	76	135	1154.9195
1	75	26	19375.52	0.49609375	76	133	1176.2026
1	75	26	19375.52	0.49609375	76	131	1180.5721
1	75	25	20052.8	0.57421875	77	129	1184.9416
1	75	25	20052.8	0.53515625	78	131	1189.3111
1	75	25	19136.48	0.50390625	78	136	1193.6806
1	75	25	19136.48	0.4765625	78	138	1198.0501
1	75	25	19455.2	0.5390625	78	138	1202.4196
1	75	25	19455.2	0.48828125	80	137	1206.7891
1	75	25	19455.2	0.51953125	80	134	1211.1586
1	75	25	19096.64	0.50390625	81	132	1215.5281
1	75	25	19096.64	0.546875	81	132	1219.8976
1	75	25	19096.64	0.49609375	81	133	1224.2671
1	75	25	19269.28	0.48046875	81	135	1228.6366
1	75	25	19269.28	0.5234375	81	136	1233.0061
1	75	25	19362.24	0.52734375	82	136	1237.3756
1	75	24	19362.24	0.51953125	82	136	1250.5547
1	75	24	19362.24	0.48046875	84	135	1263.7337
1	75	24	19428.64	0.453125	83	132	1276.9128
1	75	24	19428.64	0.5546875	84	131	1294.2767
1	75	24	19123.2	0.4453125	82	132	1311.6407
1	75	23	19123.2	0.4453125	82	134	1329.0046
1	75	23	19123.2	0.47265625	84	135	1338.4613
1	75	24	19707.52	0.47265625	84	136	1347.9179
1	75	24	19707.52	0.484375	84	134	1322.4674
1	75	24	19840.32	0.5234375	84	132	1297.017
1	75	24	19840.32	0.484375	84	132	1298.8903
1	75	24	19309.12	0.546875	84	133	1300.7637
1	75	24	19309.12	0.4921875	84	135	1302.6371
1	75	24	19309.12	0.55078125	85	136	1306.9664
1	75	24	19309.12	0.5	85	135	1311.2958
1	75	24	19003.68	0.51171875	85	134	1315.6252
1	75	24	19003.68	0.53125	85	134	1324.9052
1	75	23	18605.28	0.5234375	85	134	1334.1852
1	75	23	18605.28	0.48828125	85	133	1343.4652
1	75	23	19269.28	0.49609375	85	132	1349.6427
1	75	24	19269.28	0.453125	85	132	1355.8202
1	75	24	19269.28	0.47265625	85	136	1360.0893
1	75	24	19229.44	0.48828125	85	139	1364.3583
1	75	23	19229.44	0.51171875	85	139	1365.0133
1	75	23	19229.44	0.5390625	85	137	1365.6683
1	75	23	19202.88	0.48828125	85	134	1366.3233
1	75	23	19202.88	0.50390625	85	132	1374.1505
1	75	23	19202.88	0.54296875	85	131	1381.9778
1	75	23	18313.12	0.4375	83	132	1389.805
1	75	22	18313.12	0.45703125	84	135	1371.3841
1	75	21	18313.12	0.5078125	84	136	1352.9631
1	75	21	18445.92	0.48828125	84	135	1334.5422
1	75	21	18445.92	0.48046875	84	135	1316.1212
1	75	21	18777.92	0.50390625	84	134	1315.4641
1	75	22	18777.92	0.484375	84	132	1314.807
1	75	22	19030.24	0.33203125	84	128	1305.5994
1	75	23	19030.24	0.3515625	84	125	1296.3917
1	75	23	19030.24	0.30859375	85	121	1278.7725
1	75	23	18180.32	0.35546875	85	118	1261.1534
1	75	22	18180.32	0.3515625	87	116	1249.5266
1	75	22	18180.32	0.359375	87	115	1237.8998
1	75	22	18392.8	0.33984375	87	115	1226.273
1	75	22	18392.8	0.35546875	87	115	1234.5447
1	75	22	18631.84	0.35546875	87	115	1242.8164
1	75	22	18631.84	0.390625	87	116	1251.0881
1	75	22	18631.84	0.3828125	89	118	1248.7353
1	75	23	18352.96	0.3203125	89	120	1246.3826
1	75	23	18352.96	0.3828125	89	120	1244.0299
1	75	23	18352.96	0.3203125	89	118	1250.0712
1	75	23	18538.88	0.3515625	89	117	1256.1125
1	75	23	18538.88	0.37890625	89	116	1259.6448
1	75	24	18525.6	0.296875	89	116	1263.1771
1	75	24	18525.6	0.28515625	89	115	1266.7093
1	75	24	18525.6	0.296875	90	112	1237.7055
1	75	23	17410.08	0.31640625	90	103	1208.7017
1	75	23	17410.08	0.2890625	90	92	1206.747
1	75	22	17410.08	0.2734375	90	85	1204.7924
1	75	22	17994.4	0.3515625	90	79	1202.8378
1	75	23	17994.4	0.38671875	89	74	1188.1215
1	75	23	17742.08	0.34375	88	76	1173.4052
1	75	23	17742.08	0.3671875	88	87	1158.6888
1	75	23	17742.08	0.30859375	88	103	1149.1786
1	75	23	16892.16	0.3359375	88	114	1139.6684
1	75	23	16892.16	0.3125	88	116	1126.6448
1	75	22	16892.16	0.296875	88	115	1113.6212
1	75	22	17224.16	0.3515625	88	114	1100.5976
1	75	23	17224.16	0.31640625	88	115	1112.7608
1	75	23	17224.16	0.3125	88	116	1124.9241
1	75	23	16334.4	0.3515625	88	117	1137.0873
1	75	22	16334.4	0.26171875	88	117	1126.3557
1	75	22	16334.4	0.28515625	88	112	1115.6241
1	75	22	16042.24	0.34765625	88	98	1104.8925
1	75	22	16042.24	0.31640625	88	83	1106.7544
1	75	21	16241.44	0.3125	88	73	1108.6163
1	75	21	16241.44	0.2890625	88	66	1110.4783
1	75	21	16241.44	0.29296875	88	64	1097.7998
1	75	21	15816.48	0.3203125	89	67	1085.1213
1	75	21	15816.48	0.28515625	87	78	1072.4428
1	75	21	15816.48	0.27734375	86	92	1076.6736
1	75	21	15816.48	0.28515625	86	98	1080.9044
1	75	21	15617.28	0.29296875	86	93	1085.1352
1	75	21	15617.28	0.265625	85	85	1073.0355
1	75	21	15617.28	0.27734375	85	80	1060.9358
1	75	20	15803.2	0.32421875	85	80	1048.8361
1	75	20	15803.2	0.34765625	85	86	1046.2202
1	75	20	15803.2	0.3125	83	92	1043.6043
1	75	20	15882.88	0.3125	81	93	1040.9883
1	75	20	15882.88	0.3125	81	91	1041.314
1	75	20	16347.68	0.3046875	81	94	1041.6396
1	75	20	16347.68	0.2734375	81	101	1041.9652
1	75	20	16347.68	0.26953125	81	108	1071.404
1	75	20	16108.64	0.26953125	81	105	1100.8427
1	75	20	16108.64	0.27734375	77	95	1100.9374
1	75	20	16108.64	0.25390625	77	84	1101.0321
1	75	20	15949.28	0.26171875	78	76	1101.1268
1	75	20	15949.28	0.203125	77	68	1097.2111
1	75	20	16374.24	0.234375	76	62	1093.2954
1	75	20	16374.24	0.19140625	77	59	1089.3797
1	75	21	16374.24	0.2265625	77	60	1090.512
1	75	21	16785.92	0.1953125	77	65	1091.6444
1	75	21	16785.92	0.13671875	78	73	1076.9633
1	75	22	16785.92	0.2265625	78	76	1062.2823
1	75	22	16639.84	0.2421875	78	72	1047.6012
1	75	22	16639.84	0.15234375	78	66	1022.5942
1	75	22	16613.28	0.2109375	75	64	997.5871
1	75	22	16613.28	0.17578125	75	65	972.5801
1	75	22	16613.28	0.31640625	74	70	947.439
1	75	22	16613.28	0.2578125	73	76	922.2978
1	75	22	16201.6	0.15625	73	77	897.1567
1	75	22	16201.6	0.17578125	71	74	895.1399
1	75	22	16626.56	0.3125	71	73	893.1231
1	75	22	16626.56	0.18359375	70	73	891.1064
1	75	22	16626.56	0.1640625	69	70	875.1488
1	75	22	16719.52	0.18359375	69	68	859.1912
1	75	22	16719.52	0.22265625	68	71	843.2337
1	75	22	16719.52	0.203125	68	73	840.6942
1	75	22	15643.84	0.1328125	67	70	838.1547
1	75	21	15643.84	0.1484375	67	66	833.3099
1	75	21	15643.84	0.2265625	67	63	828.465
1	75	21	14900.16	0.2109375	66	59	823.6201
1	75	21	14900.16	0.2578125	65	57	831.6048
1	75	21	14900.16	0.15625	65	57	839.5894
1	75	21	15696.96	0.19921875	64	57	847.5741
1	75	21	15696.96	0.23828125	64	57	840.9525
1	75	21	15696.96	0.35546875	64	60	834.3309
1	75	21	15351.68	0.37109375	64	67	827.7094
1	75	20	15351.68	0.40625	64	80	838.095
1	75	20	16095.36	0.3828125	64	98	848.4807
1	75	21	16095.36	0.390625	64	113	858.8664
1	75	21	16095.36	0.36328125	64	118	865.8392
1	75	21	15630.56	0.359375	66	117	872.8121
1	75	21	15630.56	0.37109375	66	115	888.15
1	75	21	16042.24	0.36328125	66	115	903.4878
1	75	21	16042.24	0.3671875	66	114	918.8257
1	75	22	16042.24	0.35546875	66	114	920.1529
1	75	22	16387.52	0.3359375	66	113	921.48
1	75	22	16387.52	0.375	65	113	922.8294
1	75	22	16387.52	0.3203125	65	113	924.1788
1	75	22	16254.72	0.33203125	66	110	925.5282
1	75	22	16254.72	0.28125	66	105	926.8775
1	75	22	16254.72	0.3828125	66	99	919.3523
1	75	22	15497.76	0.3515625	66	93	911.827
1	75	22	15497.76	0.34375	67	88	904.7295
1	75	23	15550.88	0.30078125	67	89	897.6321
1	75	23	15550.88	0.31640625	69	97	890.5346
1	75	23	15550.88	0.3203125	69	108	875.3239
1	75	23	15205.6	0.3515625	70	115	860.1132
1	75	23	15205.6	0.3203125	70	118	846.3044
1	75	23	15205.6	0.3046875	70	115	832.4957
1	75	23	15444.64	0.3046875	70	108	818.6869
1	75	23	15444.64	0.30859375	70	101	821.6662
1	75	23	14979.84	0.3125	70	99	824.6455
1	75	22	14979.84	0.30859375	70	102	829.5718
1	75	22	14993.12	0.35546875	70	107	834.498
1	75	23	14993.12	0.24609375	70	105	839.4242
1	75	23	14993.12	0.2265625	70	96	856.2399
1	75	23	15829.76	0.21875	70	87	873.0556
1	75	23	15829.76	0.203125	70	80	864.9548
1	75	23	15829.76	0.22265625	70	75	856.8541
1	75	23	16600	0.15625	71	72	848.7533
1	75	23	16600	0.171875	71	71	852.1067
1	75	23	16600	0.15625	71	71	855.46
1	75	23	16453.92	0.28515625	71	71	858.8134
1	75	23	16453.92	0.234375	68	72	859.4662
1	75	23	16453.92	0.13671875	68	74	860.119
1	75	23	15869.6	0.2578125	68	74	860.7718
1	75	23	15869.6	0.328125	67	70	824.342
1	75	23	16028.96	0.15234375	67	66	787.9122
1	75	23	16028.96	0.203125	67	65	779.6516
1	75	23	16028.96	0.1796875	67	66	771.3909
1	75	23	15378.24	0.140625	67	65	763.1302
1	75	23	15378.24	0.16796875	66	63	764.7607
1	75	22	14993.12	0.12109375	66	63	766.3912
1	75	22	14993.12	0.1640625	65	63	768.0218
1	75	22	14993.12	0.22265625	64	61	771.8039
1	75	22	14993.12	0.12109375	64	49	775.5859
1	75	22	14090.08	0.1875	64	30	770.1453
1	75	22	14090.08	0.25390625	63	0	764.7046
1	75	22	13678.4	0.1640625	64	37	759.2639
1	75	22	13678.4	0.16796875	64	45	770.6848
1	75	22	13678.4	0.12109375	64	48	782.1057
1	75	22	13718.24	0.1796875	64	47	793.5265
1	75	22	13718.24	0.203125	64	44	800.5601
1	75	22	13718.24	0.14453125	63	43	807.5936
1	75	22	13426.08	0.33203125	63	44	818.9275
1	75	22	13426.08	0.3984375	63	48	830.2614
1	75	22	13890.88	0.5	64	54	841.5954
1	75	22	15471.2	0.53515625	64	62	880.8996
1	75	23	15471.2	0.53515625	64	84	920.2039
1	75	24	15471.2	0.4921875	64	115	935.934
1	75	24	16414.08	0.4921875	64	136	951.664
1	75	24	16414.08	0.49609375	64	141	969.2741
1	75	25	16878.88	0.4765625	64	137	986.8842
1	75	25	16878.88	0.48046875	64	133	1004.4943
1	75	25	17383.52	0.5234375	64	132	1023.5526
1	75	25	17383.52	0.546875	73	133	1042.611
1	75	25	17383.52	0.4921875	80	133	1062.3853
1	75	25	18286.56	0.5	80	134	1082.1595
1	75	26	18286.56	0.515625	80	135	1082.5007
1	75	26	19548.16	0.4453125	80	137	1082.8419
1	75	27	19548.16	0.49609375	80	137	1093.8945
1	75	27	19455.2	0.4921875	80	135	1104.9472
1	75	27	19455.2	0.4765625	80	132	1115.9998
1	75	27	18751.36	0.53515625	80	131	1124.2278
1	75	26	18751.36	0.52734375	80	132	1132.4557
1	75	26	18751.36	0.49609375	80	135	1131.9753
1	75	26	18631.84	0.49609375	81	136	1131.4948
1	75	26	18631.84	0.53125	83	137	1131.0144
1	75	26	18631.84	0.56640625	83	136	1131.379
1	75	25	19282.56	0.51171875	83	135	1131.7435
1	75	25	19282.56	0.515625	83	133	1128.4557
1	75	26	20105.92	0.5234375	83	132	1125.1679
1	75	26	20105.92	0.50390625	83	132	1119.4801
1	75	26	19601.28	0.4375	84	132	1113.7923
1	75	26	19601.28	0.3203125	85	130	1108.1045
1	75	26	19601.28	0.28515625	88	122	1117.3061
1	75	25	19441.92	0.1875	89	108	1126.5078
1	75	25	19441.92	0.20703125	90	94	1115.6072
1	75	25	19415.36	0.23828125	93	83	1104.7066
1	75	25	19415.36	0.1796875	94	74	1111.9708
1	75	25	19441.92	0.22265625	96	67	1119.235
1	75	25	19441.92	0.2265625	93	62	1126.4992
1	75	25	19441.92	0.21484375	90	57	1120.0144
1	75	25	19322.4	0.19140625	83	53	1113.5295
1	75	25	19322.4	0.16015625	83	52	1126.0678
1	75	25	20012.96	0.20703125	82	52	1138.6061
1	75	25	20012.96	0.1953125	81	54	1151.1444
1	75	25	20012.96	0.17578125	80	61	1110.36
1	75	25	18140.48	0.21484375	79	69	1069.5756
1	75	25	18140.48	0.20703125	79	74	1065.1972
1	75	24	18167.04	0.25	78	75	1060.8189
1	75	24	18167.04	0.1796875	77	74	1056.4405
1	75	24	18167.04	0.16015625	76	74	1052.137
1	75	24	17755.36	0.22265625	76	74	1047.8335
1	75	24	17755.36	0.26171875	76	75	1043.53
1	75	23	17755.36	0.12890625	76	75	1039.2266
1	75	23	17011.68	0.2109375	75	73	1034.9231
1	75	23	17011.68	0.1875	74	69	1030.6196
1	75	23	17011.68	0.234375	73	63	1026.3161
1	75	23	16055.52	0.2109375	72	59	1022.0126
1	75	23	16055.52	0.14453125	72	57	1017.7091
1	75	22	16055.52	0.15234375	71	56	1013.4056
1	75	22	15112.64	0.19921875	71	56	1009.1021
1	75	22	15112.64	0.16015625	70	55	1004.7987
1	75	21	15112.64	0.1953125	70	51	1000.4952
1	75	21	15112.64	0.16015625	70	51	996.1917
1	75	21	13240.16	0.19921875	69	54	991.8882
1	75	20	13240.16	0.2109375	69	55	987.5847
1	75	20	13240.16	0.15234375	69	52	983.2812
1	75	19	13319.84	0.1953125	69	50	978.9777
1	75	20	13319.84	0.25390625	68	51	969.7329
1	75	20	13319.84	0.12890625	69	55	960.4881
1	75	20	12483.2	0.2109375	68	57	951.2433
1	75	19	12483.2	0.18359375	68	59	918.2014
1	75	19	12483.2	0.1875	68	64	885.1595
1	75	19	12151.2	0.2265625	68	68	852.1176
1	75	19	12151.2	0.140625	68	67	855.393
1	75	19	12151.2	0.20703125	68	66	858.6684
1	75	19	11646.56	0.22265625	67	66	861.9437
1	75	19	11646.56	0.140625	67	70	851.4642
1	75	19	12217.6	0.19921875	66	71	840.9847
1	75	19	12217.6	0.2578125	66	66	830.5052
1	75	20	12217.6	0.15625	65	59	824.1401
1	75	20	12629.28	0.1640625	64	56	817.775
1	75	20	12629.28	0.12890625	64	54	796.9669
1	75	20	12629.28	0.21875	63	52	776.1588
1	75	20	13240.16	0.1796875	63	51	755.3507
1	75	21	13240.16	0.15234375	63	49	752.3592
1	75	21	13240.16	0.16796875	63	48	749.3677
1	75	21	12868.32	0.1328125	62	49	746.3761
1	75	21	12868.32	0.16796875	61	42	744.556
1	75	21	12868.32	0.203125	61	0	742.7358
1	75	21	13386.24	0.1640625	61	0	740.9157
1	75	21	13386.24	0.2578125	60	35	750.0303
1	75	21	13983.84	0.3671875	62	43	759.1448
1	75	21	13983.84	0.3828125	62	50	768.2594
1	75	22	15285.28	0.4375	62	62	791.4394
1	75	22	15285.28	0.5	62	87	814.6193
1	75	22	15285.28	0.50390625	62	115	840.3013
1	75	23	14847.04	0.484375	62	133	865.9832
1	75	23	14847.04	0.515625	62	139	884.8641
1	75	23	15550.88	0.453125	62	141	903.7451
1	75	23	15550.88	0.47265625	62	138	922.626
1	75	23	15550.88	0.42578125	62	134	920.7939
1	75	23	16068.8	0.46875	62	132	918.9618
1	75	23	16068.8	0.5078125	62	133	917.1298
1	75	23	16068.8	0.4765625	62	134	896.9016
1	75	23	16214.88	0.453125	62	135	876.6735
1	75	23	16214.88	0.47265625	62	135	875.3103
1	75	23	16214.88	0.484375	62	135	873.9471
1	75	23	16865.6	0.5234375	62	134	872.5839
1	75	23	16865.6	0.45703125	64	133	883.3542
1	75	23	17104.64	0.5234375	65	133	894.1245
1	75	23	17104.64	0.484375	65	135	904.8949
1	75	23	17104.64	0.48046875	65	135	914.2394
1	75	23	16759.36	0.46484375	65	135	923.584
1	75	23	16759.36	0.484375	66	135	931.245
1	75	23	16759.36	0.4609375	69	136	938.9061
1	75	22	16971.84	0.4375	69	137	946.5671
1	75	22	16971.84	0.46875	70	135	969.2138
1	75	22	16785.92	0.48046875	71	132	991.8604
1	75	22	16785.92	0.484375	71	130	1014.5071
1	75	22	16785.92	0.49609375	71	131	1015.7421
1	75	22	16772.64	0.4453125	71	132	1016.9771
1	75	22	16772.64	0.30078125	71	129	1018.2121
1	75	22	16772.64	0.359375	72	121	1009.5252
1	75	22	17131.2	0.35546875	72	112	1000.8383
1	75	22	17131.2	0.37109375	72	108	991.948
1	75	22	17184.32	0.30859375	72	109	983.0576
1	75	22	17184.32	0.31640625	72	113	974.1673
1	75	23	17184.32	0.31640625	72	115	999.4651
1	75	23	16453.92	0.34765625	72	116	1024.7629
1	75	22	16453.92	0.32421875	72	116	1021.9485
1	75	22	16453.92	0.3125	72	117	1019.1341
1	75	22	16121.92	0.3046875	72	116	1016.3197
1	75	23	16121.92	0.33984375	72	115	1015.1049
1	75	23	15829.76	0.30859375	72	116	1013.8902
1	75	23	15829.76	0.29296875	72	118	1012.6755
1	75	23	15829.76	0.3359375	72	115	1014.7537
1	75	23	14169.76	0.3046875	72	105	1016.8319
1	75	22	14169.76	0.29296875	72	93	1018.9101
1	75	22	14169.76	0.2890625	75	86	1035.8492
1	75	22	13877.6	0.328125	76	81	1052.7883
1	75	22	13877.6	0.3125	81	80	1049.4457
1	75	22	13917.44	0.30859375	81	86	1046.1032
1	75	23	13917.44	0.30078125	82	97	1042.7606
1	75	23	13917.44	0.26171875	81	107	1042.4317
1	75	23	13917.44	0.2578125	81	113	1042.1028
1	75	23	13412.8	0.27734375	81	111	1041.7739
1	75	22	13412.8	0.2578125	81	105	1053.1821
1	75	22	13412.8	0.28515625	81	98	1064.5904
1	75	22	13040.96	0.29296875	80	91	1075.9986
1	75	22	13040.96	0.35546875	79	83	1075.7754
1	75	21	12775.36	0.24609375	79	80	1075.5523
1	75	21	12775.36	0.28515625	78	77	1065.8637
1	75	21	12775.36	0.1875	78	71	1056.175
1	75	21	13558.88	0.21484375	76	65	1046.4864
1	75	21	13558.88	0.1875	76	61	1036.7843
1	75	21	15816.48	0.328125	76	62	1027.0821
1	75	22	15816.48	0.23828125	76	65	1017.38
1	75	22	15816.48	0.17578125	75	70	1011.2056
1	75	22	16347.68	0.24609375	72	73	1005.0311
1	75	22	16347.68	0.203125	71	74	998.8567
1	75	22	16347.68	0.12109375	71	74	960.2339
1	75	22	16307.84	0.25	71	73	921.6111
1	75	22	16307.84	0.16796875	71	69	914.971
1	75	21	16307.84	0.2109375	71	66	908.331
1	75	21	16679.68	0.16796875	70	65	901.691
1	75	21	16679.68	0.1484375	70	64	894.0554
1	75	22	17835.04	0.22265625	69	63	886.4198
1	75	22	17835.04	0.21484375	69	59	878.7842
1	75	22	17835.04	0.1484375	68	55	871.3045
1	75	23	18180.32	0.1640625	68	55	863.8248
1	75	22	18180.32	0.1328125	68	57	861.1721
1	75	22	18180.32	0.234375	68	56	858.5194
1	75	22	17197.6	0.19140625	67	53	855.8666
1	75	22	17197.6	0.16015625	67	49	853.5921
1	75	22	16666.4	0.2265625	66	48	851.3177
1	75	22	16666.4	0.27734375	66	51	849.0432
1	75	22	16666.4	0.1640625	66	56	847.2897
1	75	22	16095.36	0.171875	66	58	845.5362
1	75	22	16095.36	0.31640625	65	56	846.46
1	75	22	16095.36	0.234375	65	57	847.3837
1	75	22	16334.4	0.17578125	64	61	848.3075
1	75	22	16334.4	0.11328125	64	64	832.3752
1	75	22	16334.4	0.171875	64	65	816.4429
1	75	22	15471.2	0.23046875	64	67	800.5106
1	75	22	15471.2	0.1328125	64	72	791.155
1	75	22	15471.2	0.19140625	64	75	781.7993
1	75	21	15046.24	0.15234375	64	70	772.4437
1	75	21	15046.24	0.2109375	64	65	769.4893
1	75	21	15046.24	0.19140625	64	62	766.5348
1	75	21	15351.68	0.140625	64	59	763.5804
1	75	21	15351.68	0.1953125	64	56	745.247
1	75	21	15351.68	0.23828125	64	53	726.9136
1	75	21	15019.68	0.19140625	63	50	708.5801
1	75	21	15019.68	0.1875	63	48	703.8909
1	75	21	14448.64	0.203125	63	49	699.2017
1	75	21	14448.64	0.17578125	63	50	694.5125
1	75	21	14448.64	0.21875	63	49	694.2965
1	75	20	14448.64	0.15625	64	46	694.0804
1	75	20	14076.8	0.1640625	64	47	693.8644
1	75	20	14076.8	0.21484375	63	50	692.0171
1	75	21	14076.8	0.14453125	62	53	690.1699
1	75	20	13359.68	0.16796875	62	52	688.3227
1	75	20	13359.68	0.1875	62	49	682.3881
1	75	20	13452.64	0.24609375	61	47	676.4536
1	75	20	13452.64	0.23828125	61	49	670.519
1	75	21	13452.64	0.15234375	62	54	667.7069
1	75	21	13054.24	0.20703125	62	56	664.8948
1	75	21	13054.24	0.28515625	62	56	662.0827
1	75	21	13054.24	0.1171875	62	60	650.0017
1	75	21	12297.28	0.16796875	61	63	637.9208
1	75	21	12297.28	0.22265625	61	62	639.629
1	75	20	12297.28	0.17578125	61	58	641.3372
1	75	20	12735.52	0.19921875	61	58	643.0454
1	75	21	12735.52	0.1484375	60	62	636.9961
1	75	21	12735.52	0.16796875	61	70	630.9468
1	75	21	12297.28	0.296875	61	83	624.8975
1	75	21	12297.28	0.16015625	60	98	630.6033
1	75	20	12297.28	0.20703125	61	103	636.3092
1	75	20	12244.16	0.2109375	60	96	642.015
1	75	21	12244.16	0.16015625	60	86	640.3021
1	75	21	12430.08	0.1640625	60	74	638.5892
1	75	21	12430.08	0.1171875	60	66	636.8763
1	75	21	12430.08	0.17578125	60	62	642.2248
1	75	21	12549.6	0.20703125	60	58	647.5733
1	75	21	12549.6	0.1171875	60	52	652.9218
1	75	21	12549.6	0.1484375	60	47	657.5852
1	75	21	12284	0.19140625	60	45	662.2487
1	75	21	12284	0.1875	60	45	666.9121
1	75	21	12284	0.16015625	60	47	668.6557
1	75	21	12005.12	0.1171875	61	48	670.3994
1	75	21	12005.12	0.16796875	61	48	665.3699
1	75	21	12005.12	0.21875	61	50	660.3404
1	75	21	12071.52	0.16796875	61	55	655.3109
1	75	21	12071.52	0.1484375	61	61	661.2036
1	75	21	12071.52	0.125	61	65	667.0963
1	75	21	12084.8	0.19921875	62	65	672.9891
1	75	21	12084.8	0.17578125	62	64	680.6746
1	75	21	12084.8	0.16015625	62	64	688.3601
1	75	21	12496.48	0.23046875	62	64	696.0456
1	75	21	12496.48	0.2265625	62	64	704.0697
1	75	21	12496.48	0.14453125	62	61	712.0938
1	75	21	12191.04	0.32421875	62	60	720.1179
1	75	21	12191.04	0.37109375	63	67	730.6577
1	75	21	12669.12	0.375	63	80	741.1975
1	75	21	12669.12	0.40234375	63	100	757.5439
1	75	22	13253.44	0.390625	63	116	773.8903
1	75	22	13253.44	0.3984375	63	122	790.2367
1	75	22	13253.44	0.359375	63	121	808.2604
1	75	22	14129.92	0.38671875	63	118	826.2841
1	75	23	14129.92	0.35546875	64	114	825.4494
1	75	23	14302.56	0.35546875	64	112	824.6147
1	75	23	14302.56	0.30078125	64	113	823.7799
1	75	23	14302.56	0.328125	65	114	824.0043
1	75	23	15325.12	0.33984375	66	116	824.2287
1	75	23	15325.12	0.328125	66	116	843.091
1	75	23	15444.64	0.37109375	66	115	861.9533
1	75	24	15444.64	0.3359375	66	115	880.8156
1	75	24	15444.64	0.3671875	66	115	881.7395
1	75	24	15484.48	0.3984375	66	115	882.6635
1	75	24	15484.48	0.3125	66	114	885.9738
1	75	24	15590.72	0.34375	66	112	889.284
1	75	24	15590.72	0.328125	66	106	892.5943
1	75	24	15577.44	0.29296875	66	97	880.0179
1	75	24	15577.44	0.32421875	66	84	867.4414
1	75	24	15577.44	0.3046875	66	71	846.0737
1	75	24	15856.32	0.28515625	70	65	824.7061
1	75	24	15856.32	0.2578125	70	68	833.0009
1	75	24	15192.32	0.2734375	70	83	841.2957
1	75	24	15192.32	0.3125	71	103	849.5905
1	75	25	15192.32	0.3046875	75	113	863.7137
1	75	25	15192.32	0.3046875	76	114	877.837
1	75	24	14129.92	0.3359375	76	112	891.9602
1	75	24	14129.92	0.35546875	77	112	907.6541
1	75	23	14129.92	0.328125	77	114	923.3479
1	75	23	14422.08	0.32421875	80	116	939.0418
1	75	23	14422.08	0.30078125	80	117	963.4135
1	75	23	15019.68	0.3125	80	117	987.7852
1	75	23	15019.68	0.32421875	80	117	1012.1568
1	75	23	15019.68	0.30078125	80	117	1041.8293
1	75	23	14860.32	0.3203125	80	117	1071.5018
1	75	22	14860.32	0.3203125	80	113	1060.3833
1	75	22	15218.88	0.2890625	80	104	1049.2649
1	75	22	15218.88	0.3046875	80	92	1038.1464
1	75	22	15218.88	0.31640625	80	82	1023.9765
1	75	22	14621.28	0.30859375	80	77	1009.8066
1	75	22	14621.28	0.29296875	80	77	995.6368
1	75	22	14621.28	0.3125	81	80	968.4939
1	75	21	15232.16	0.30859375	81	86	941.351
1	75	21	15232.16	0.3125	81	97	936.398
1	75	21	15232.16	0.27734375	81	108	931.4449
1	75	22	15962.56	0.3203125	81	113	926.4919
1	75	22	15962.56	0.328125	81	113	933.0309
1	75	23	15962.56	0.31640625	82	112	939.5699
1	75	23	15497.76	0.3359375	82	111	946.109
1	75	22	15497.76	0.328125	82	112	961.3672
1	75	22	16068.8	0.34765625	82	112	976.6253
1	75	22	16068.8	0.3359375	82	114	991.8835
1	75	22	16068.8	0.3203125	82	115	995.5301
1	75	22	15750.08	0.33984375	82	116	999.1766
1	75	22	15750.08	0.29296875	82	116	1002.8232
1	75	22	15750.08	0.30859375	82	116	1006.4697
1	75	22	15311.84	0.41015625	82	116	1010.1162
1	75	22	15311.84	0.43359375	82	116	1013.7628
1	75	21	15909.44	0.4609375	82	116	1017.4093
1	75	21	15909.44	0.5078125	82	117	1021.0559
1	75	22	16546.88	0.45703125	82	120	1024.7024
1	75	22	16546.88	0.4765625	82	124	1028.3489
1	75	23	16679.68	0.45703125	82	129	1031.9955
1	75	23	16679.68	0.5	82	132	1035.642
1	75	23	16679.68	0.51953125	82	132	1039.2886
1	75	23	16440.64	0.5078125	82	130	1042.9351
1	75	23	16440.64	0.5078125	82	128	1046.5816
1	75	23	16440.64	0.4453125	82	125	1050.2282
1	75	24	16201.6	0.57421875	82	123	1053.8747
1	75	24	16201.6	0.515625	82	125	1092.5406
1	75	24	16759.36	0.51171875	82	130	1131.2065
1	75	24	16759.36	0.53125	82	132	1134.2215
1	75	25	18220.16	0.5546875	82	134	1137.2364
1	75	26	18220.16	0.56640625	82	136	1140.2514
1	75	26	18592	0.58203125	82	136	1140.9338
1	75	27	18592	0.5703125	82	135	1141.6163
1	75	27	18592	0.57421875	82	133	1149.3941
1	75	26	18220.16	0.5234375	82	134	1157.172
1	75	26	18220.16	0.5390625	82	136	1163.1686
1	75	25	19269.28	0.51171875	82	137	1169.1653
1	75	25	19269.28	0.50390625	82	136	1175.162
1	75	25	20716.8	0.46484375	84	134	1170.2295
1	75	26	20716.8	0.5	84	133	1165.297
1	75	26	20955.84	0.5546875	84	133	1173.0209
1	75	27	20955.84	0.57421875	84	133	1180.7447
1	75	27	20955.84	0.58984375	84	133	1184.6448
1	75	26	21168.32	0.328125	85	133	1188.5448
1	75	26	21168.32	0.34375	85	131	1192.4449
1	75	26	21088.64	0.359375	86	128	1185.0916
1	75	26	21088.64	0.375	86	124	1177.7383
1	75	26	21088.64	0.3359375	86	121	1143.9924
1	75	26	19880.16	0.3125	86	117	1110.2466
1	75	25	19880.16	0.32421875	86	115	1107.0719
1	75	25	19455.2	0.3203125	86	116	1103.8973
1	75	25	19455.2	0.33984375	87	116	1100.7226
1	75	25	19455.2	0.3203125	83	116	1109.1848
1	75	25	18631.84	0.328125	82	116	1117.6469
1	75	25	18631.84	0.26953125	82	115	1114.7968
1	75	25	18817.76	0.26953125	81	112	1111.9467
1	75	25	18817.76	0.36328125	82	103	1108.4852
1	75	25	18817.76	0.34765625	82	92	1105.0236
1	75	25	18167.04	0.33203125	84	85	1101.5621
1	75	25	18167.04	0.3125	84	86	1107.9447
1	75	24	18220.16	0.2890625	84	93	1114.3273
1	75	24	18220.16	0.24609375	84	98	1120.71
1	75	24	18220.16	0.26953125	81	100	1108.6958
1	75	24	16971.84	0.3515625	81	100	1096.6816
1	75	24	16971.84	0.32421875	81	103	1097.502
1	75	24	17556.16	0.30859375	81	109	1098.3224
1	75	24	17556.16	0.33984375	81	108	1099.1428
1	75	24	17556.16	0.33203125	80	103	1109.3337
1	75	24	17768.64	0.3359375	78	99	1119.5246
1	75	24	17768.64	0.359375	76	92	1125.2148
1	75	24	17503.04	0.3125	77	86	1130.905
1	75	24	17503.04	0.2890625	77	86	1136.5952
1	75	24	17503.04	0.34765625	77	89	1147.8675
1	75	24	17370.24	0.4921875	77	98	1159.1399
1	75	24	17370.24	0.5	77	112	1170.4122
1	75	24	17370.24	0.453125	77	125	1191.7733
1	75	23	17370.24	0.47265625	77	133	1213.1343
1	75	23	17370.24	0.47265625	77	136	1210.0101
1	75	24	17596	0.48828125	77	134	1206.8859
1	75	24	17596	0.58203125	77	132	1206.3018
1	75	24	18100.64	0.55078125	77	132	1205.7178
1	75	24	18100.64	0.4765625	77	133	1205.1337
1	75	24	18100.64	0.45703125	77	134	1202.7574
1	75	24	18645.12	0.453125	77	134	1200.3812
1	75	24	18645.12	0.44140625	77	135	1192.3633
1	75	24	18472.48	0.49609375	77	136	1184.3453
1	75	24	18472.48	0.42578125	77	137	1176.3274
1	75	24	18472.48	0.49609375	77	136	1159.8559
1	75	24	18392.8	0.45703125	76	134	1143.3844
1	75	24	18392.8	0.4921875	79	133	1148.8361
1	75	24	18605.28	0.50390625	79	133	1154.2878
1	75	24	18605.28	0.5234375	78	135	1159.7396
1	75	24	18605.28	0.48046875	78	137	1170.0951
1	75	24	19149.76	0.51171875	78	137	1180.4507
1	75	24	19149.76	0.44921875	78	134	1179.9248
1	75	24	18220.16	0.484375	79	132	1179.3989
1	75	24	18220.16	0.49609375	79	132	1178.873
1	75	24	18220.16	0.515625	80	133	1188.4619
1	75	24	18578.72	0.46875	80	134	1198.0509
1	75	24	18578.72	0.47265625	81	135	1201.4095
1	75	24	18193.6	0.47265625	81	135	1204.768
1	75	24	18193.6	0.4609375	82	134	1208.1266
1	75	24	18193.6	0.4296875	82	133	1195.7574
1	75	24	18379.52	0.34375	82	129	1183.3883
1	75	24	18379.52	0.17578125	83	118	1167.3803
1	75	24	18565.44	0.19921875	83	104	1151.3723
1	75	24	18565.44	0.14453125	84	94	1135.3644
1	75	24	18565.44	0.3046875	84	87	1109.8838
1	75	24	18273.28	0.21484375	83	77	1084.4031
1	75	24	18273.28	0.18359375	81	65	1085.6904
1	75	24	18047.52	0.21484375	82	58	1086.9776
1	75	24	18047.52	0.36328125	81	56	1088.2649
1	75	23	18047.52	0.19140625	80	57	1076.5946
1	75	24	18963.84	0.22265625	79	59	1064.9242
1	75	24	18963.84	0.23828125	78	65	1048.9633
1	75	24	18963.84	0.2890625	77	76	1033.0024
1	75	24	18366.24	0.24609375	77	84	1017.0415
1	75	23	18366.24	0.21484375	77	87	1008.3071
1	75	23	18366.24	0.16796875	76	86	999.5727
1	75	23	17317.12	0.25390625	75	80	990.8383
1	75	23	17317.12	0.1328125	75	75	1000.5212
1	75	23	17317.12	0.22265625	75	71	1010.2042
1	75	22	16427.36	0.1875	75	65	1019.8871
1	75	22	16427.36	0.26953125	75	59	993.7738
1	75	22	16427.36	0.2734375	74	54	967.6606
1	75	22	16493.76	0.14453125	73	51	941.5473
1	75	22	16493.76	0.1484375	73	51	930.6207
1	75	22	15604	0.25	71	51	919.6941
1	75	21	15604	0.15234375	71	51	908.7676
1	75	21	15604	0.21484375	70	52	911.3331
1	75	21	14993.12	0.19140625	70	52	913.8987
1	75	21	14993.12	0.2421875	69	55	929.5402
1	75	21	14993.12	0.25390625	68	58	945.1816
1	75	21	14581.44	0.41015625	68	64	960.8231
1	75	21	14581.44	0.4296875	67	74	956.7153
1	75	21	14581.44	0.44921875	67	91	952.6075
1	75	21	14435.36	0.4375	67	110	948.4997
1	75	21	14435.36	0.44921875	67	126	966.6657
1	75	21	14435.36	0.55078125	67	134	984.8316
1	75	21	15192.32	0.46875	67	137	1002.9975
1	75	21	15192.32	0.4453125	67	136	993.211
1	75	22	15949.28	0.4140625	67	133	983.4244
1	75	22	15949.28	0.46484375	67	132	995.126
1	75	22	15391.52	0.40625	69	133	1006.8277
1	75	22	15391.52	0.40625	70	134	1018.5293
1	75	22	15391.52	0.41796875	71	134	1017.5765
1	75	22	15843.04	0.44921875	72	135	1016.6237
1	75	22	15843.04	0.4609375	72	134	1015.6709
1	75	22	15843.04	0.3984375	72	133	1040.7298
1	75	22	16493.76	0.3984375	73	133	1065.7887
1	75	22	16493.76	0.3984375	73	133	1067.8493
1	75	22	16493.76	0.4609375	73	134	1069.91
1	75	22	15670.4	0.46875	73	134	1071.9707
1	75	22	15670.4	0.41015625	73	134	1105.23
1	75	22	15896.16	0.43359375	73	135	1138.4892
1	75	23	15896.16	0.4765625	73	135	1171.7485
1	75	23	15896.16	0.4453125	73	135	1176.5789
1	75	23	16055.52	0.41796875	73	134	1181.4092
1	75	23	16055.52	0.45703125	73	134	1189.8102
1	75	23	16055.52	0.4765625	73	133	1198.2112
1	75	23	15590.72	0.44921875	73	133	1206.6123
1	75	22	15590.72	0.44921875	73	133	1200.8479
1	75	22	15590.72	0.44140625	73	133	1195.0836
1	75	22	16108.64	0.48046875	73	132	1189.3193
1	75	22	16108.64	0.45703125	73	132	1192.2279
1	75	22	16533.6	0.4765625	73	133	1195.1365
1	75	22	16533.6	0.546875	73	135	1192.5659
1	75	22	16825.76	0.4609375	73	137	1189.9952
1	75	22	16825.76	0.421875	73	138	1187.4246
1	75	22	16825.76	0.41015625	73	137	1189.5339
1	75	23	17569.44	0.48046875	73	134	1191.6432
1	75	23	17569.44	0.48828125	73	131	1193.7525
1	75	23	17569.44	0.43359375	73	131	1174.0584
1	75	23	17928	0.44921875	73	131	1154.3644
1	75	22	17928	0.4453125	74	132	1148.7867
1	75	22	17928	0.4765625	74	132	1143.2091
1	75	22	17928	0.55859375	74	133	1137.6314
1	75	22	17224.16	0.50390625	76	134	1132.0538
1	75	21	17224.16	0.47265625	76	136	1144.2079
1	75	21	17224.16	0.5	77	135	1156.362
1	75	21	16971.84	0.48828125	78	133	1168.5162
1	75	20	16971.84	0.4765625	78	133	1180.6703
1	75	20	16971.84	0.48046875	79	134	1206.4539
1	75	20	17091.36	0.48046875	80	136	1232.2375
1	75	20	17091.36	0.4609375	80	138	1241.6611
1	75	21	17330.4	0.48046875	80	137	1251.0848
1	75	21	17330.4	0.4765625	80	134	1260.5085
1	75	21	17330.4	0.48046875	80	130	1297.7866
1	75	21	17702.24	0.515625	80	129	1335.0647
1	75	21	17702.24	0.4921875	80	130	1348.687
1	75	21	17622.56	0.5390625	80	133	1362.3092
1	75	21	17622.56	0.5546875	80	136	1375.9314
1	75	21	17622.56	0.45703125	80	136	1347.3417
1	75	21	16653.12	0.19921875	80	131	1318.7519
1	75	21	16653.12	0.25390625	80	117	1302.3189
1	75	21	17449.92	0.2265625	82	102	1285.8858
1	75	22	17449.92	0.1796875	82	90	1269.4527
1	75	23	17449.92	0.26171875	83	82	1270.8858
1	75	23	18538.88	0.1875	81	75	1272.3189
1	75	24	18538.88	0.2109375	82	70	1251.6685
1	75	24	18963.84	0.2890625	83	68	1231.0181
1	75	24	18963.84	0.19140625	83	68	1210.3677
1	75	25	18963.84	0.17578125	84	65	1205.1256
1	75	24	18432.64	0.140625	83	61	1199.8836
1	75	24	18432.64	0.21484375	82	61	1182.7522
1	75	24	17277.28	0.2734375	82	63	1165.6208
1	75	23	17277.28	0.16015625	81	65	1148.4893
1	75	23	17277.28	0.16015625	80	65	1148.4725
1	75	23	17064.8	0.234375	79	66	1148.4556
1	75	23	17064.8	0.2109375	79	68	1148.4388
1	75	23	17064.8	0.19921875	79	70	1119.4523
1	75	23	17303.84	0.16015625	78	68	1090.4657
1	75	23	17303.84	0.2109375	77	66	1088.6144
1	75	23	17303.84	0.29296875	76	67	1086.7631
1	75	23	16958.56	0.16015625	75	70	1084.9117
1	75	23	16958.56	0.1640625	74	72	1070.4102
1	75	23	16201.6	0.1875	73	69	1055.9088
1	75	23	16201.6	0.20703125	71	65	1041.4073
1	75	23	16201.6	0.1953125	70	62	1047.5807
1	75	23	15922.72	0.171875	69	59	1053.754
1	75	23	15922.72	0.21875	68	57	1038.7361
1	75	23	15763.36	0.1953125	68	57	1023.7182
1	75	23	15763.36	0.2109375	68	58	1008.7003
1	75	23	15763.36	0.328125	67	59	1008.3967
1	75	23	15378.24	0.30078125	67	62	1008.093
1	75	23	15378.24	0.28125	66	67	990.6521
1	75	23	15378.24	0.30078125	66	76	973.2111
1	75	23	15006.4	0.3125	66	90	955.7701
1	75	23	15006.4	0.28515625	66	98	947.7551
1	75	23	14900.16	0.30078125	66	96	939.74
1	75	23	14900.16	0.29296875	66	90	931.725
1	75	23	15418.08	0.32421875	66	89	935.5309
1	75	23	15418.08	0.3515625	66	92	939.3368
1	75	24	15418.08	0.32421875	66	100	941.8184
1	75	24	15072.8	0.32421875	66	111	944.3001
1	75	23	15072.8	0.32421875	66	118	946.7817
1	75	23	15072.8	0.29296875	66	119	940.4407
1	75	23	14900.16	0.3515625	66	117	934.0998
1	75	23	14900.16	0.328125	66	116	947.2674
1	75	23	15325.12	0.35546875	66	113	960.4351
1	75	23	15325.12	0.28515625	66	106	973.6028
1	75	23	15325.12	0.3125	66	100	975.3651
1	75	23	15909.44	0.296875	66	96	977.1273
1	75	24	15909.44	0.30078125	66	94	980.6012
1	75	24	16188.32	0.28515625	66	95	984.0751
1	75	24	16188.32	0.296875	66	94	987.549
1	75	24	16188.32	0.24609375	66	87	972.6397
1	75	24	16706.24	0.30078125	66	81	957.7305
1	75	24	16706.24	0.296875	66	82	945.7777
1	75	24	16706.24	0.3203125	66	89	933.825
1	75	24	15218.88	0.296875	66	102	921.8722
1	75	23	15218.88	0.328125	67	112	935.781
1	75	22	15218.88	0.30859375	67	114	949.6897
1	75	22	15922.72	0.4140625	67	114	963.5984
1	75	23	15922.72	0.41015625	67	114	970.2974
1	75	23	16241.44	0.41015625	67	116	976.9963
1	75	23	16241.44	0.52734375	67	121	983.6952
1	75	23	16241.44	0.484375	67	128	984.8845
1	75	23	15604	0.46484375	68	134	986.0738
1	75	22	15604	0.42578125	68	137	987.263
1	75	22	16241.44	0.46875	68	137	988.4523
1	75	23	16241.44	0.4453125	69	136	989.6416
1	75	23	16241.44	0.5	69	135	990.8308
1	75	23	16334.4	0.51953125	69	135	992.0201
1	75	23	16334.4	0.5078125	69	134	993.2094
1	75	23	16467.2	0.4453125	69	134	994.3987
1	75	23	16467.2	0.4609375	69	134	995.5879
1	75	23	18020.96	0.47265625	69	135	996.7772
1	75	23	18020.96	0.48046875	69	135	997.9665
1	75	24	18020.96	0.55859375	69	135	999.1557
1	75	24	18485.76	0.47265625	69	135	1000.345
1	75	25	17702.24	0.55078125	69	135	1001.5343
1	75	26	20119.2	0.4765625	69	136	1002.7235
1	75	28	20119.2	0.47265625	69	135	1003.9128
1	75	29	20119.2	0.46484375	69	135	1015.621
1	75	29	19481.76	0.50390625	70	135	1027.3292
1	75	28	19481.76	0.51171875	70	134	1063.7237
1	75	28	20929.28	0.5	70	133	1100.1182
1	75	29	20929.28	0.51953125	72	133	1136.5127
1	75	30	20623.84	0.5546875	72	133	1133.2566
1	75	29	20623.84	0.5859375	72	132	1130.0005
1	75	29	20623.84	0.53125	72	132	1150.8831
1	75	29	21473.76	0.53125	72	133	1171.7657
1	75	29	21473.76	0.55859375	72	134	1191.4811
1	75	29	21553.44	0.5703125	72	134	1211.1965
1	75	30	21553.44	0.63671875	72	135	1248.8879
1	75	29	22735.36	0.5078125	72	135	1286.5793
1	75	29	22735.36	0.4921875	72	135	1254.5039
1	75	28	21234.72	0.57421875	73	136	1222.4285
1	75	27	21234.72	0.48046875	74	138	1217.1488
1	75	27	22429.92	0.5390625	74	139	1211.8691
1	75	27	22429.92	0.5234375	76	139	1216.7248
1	75	27	21606.56	0.55078125	76	136	1221.5804
1	75	27	21606.56	0.453125	76	133	1226.4361
1	75	27	23253.28	0.4921875	77	131	1239.2876
1	75	28	23253.28	0.51171875	77	130	1252.1391
1	75	29	22363.52	0.53125	78	131	1266.0596
1	75	29	22363.52	0.48046875	79	132	1279.9801
1	75	29	22562.72	0.5078125	81	135	1314.5477
1	75	29	22562.72	0.52734375	82	136	1349.1152
1	75	29	22429.92	0.49609375	84	137	1384.424
1	75	29	22429.92	0.4921875	84	136	1419.7327
1	75	29	22429.92	0.515625	84	135	1425.1917
1	75	29	22244	0.515625	84	134	1430.6507
1	75	29	22244	0.46875	84	133	1423.6277
1	75	28	21460.48	0.49609375	84	132	1416.6046
1	75	28	21460.48	0.48046875	84	133	1409.5815
1	75	27	21460.48	0.5	84	134	1396.2114
1	75	27	21686.24	0.5	84	135	1382.8413
1	75	27	21686.24	0.50390625	84	135	1376.5933
1	75	27	20756.64	0.48828125	84	135	1370.3454
1	75	27	20756.64	0.52734375	85	135	1367.107
1	75	26	20716.8	0.4921875	85	135	1363.8686
1	75	26	20716.8	0.48828125	85	134	1360.6302
1	75	25	20716.8	0.453125	85	133	1366.465
1	75	25	20039.52	0.5078125	85	133	1372.2997
1	75	25	20039.52	0.48046875	85	133	1352.4364
1	75	25	19853.6	0.50390625	85	134	1332.573
1	75	24	19853.6	0.51953125	85	135	1312.7097
1	75	25	20012.96	0.59765625	85	136	1339.7285
1	75	25	20012.96	0.53515625	85	136	1366.7473
1	75	25	20012.96	0.55078125	85	135	1384.9977
1	75	25	19588	0.5078125	85	136	1403.2481
1	75	25	19588	0.5078125	85	136	1421.4985
1	75	25	19588	0.49609375	85	135	1400.456
1	75	24	18977.12	0.484375	85	133	1379.4135
1	75	24	18977.12	0.41796875	85	132	1368.5444
1	75	24	18977.12	0.515625	85	133	1357.6752
1	75	23	17861.6	0.5234375	85	135	1346.8061
1	75	23	17861.6	0.46875	85	136	1335.937
1	75	22	18379.52	0.48046875	85	135	1358.5024
1	75	23	18379.52	0.44921875	85	134	1381.0678
1	75	23	18379.52	0.53125	85	134	1363.7125
1	75	23	18538.88	0.49609375	85	134	1346.3572
1	75	23	18538.88	0.48828125	85	133	1331.309
1	75	23	18220.16	0.453125	85	132	1316.2608
1	75	23	18220.16	0.50390625	85	132	1301.2126
1	75	23	17848.32	0.48828125	85	133	1306.2808
1	75	23	17848.32	0.4921875	85	134	1311.3489
1	75	23	18127.2	0.4765625	85	135	1337.6949
1	75	24	18127.2	0.484375	85	135	1364.0408
1	75	24	18631.84	0.46875	84	133	1373.1681
1	75	25	18631.84	0.5390625	84	132	1382.2954
1	75	26	20849.6	0.4453125	84	130	1369.2984
1	75	27	20849.6	0.3359375	83	125	1356.3015
1	75	28	20849.6	0.30859375	83	117	1356.1721
1	75	28	19667.68	0.375	83	111	1356.0426
1	75	27	19667.68	0.39453125	83	111	1355.9132
1	75	27	19667.68	0.35546875	83	115	1374.5362
1	75	26	19189.6	0.3359375	84	119	1393.1592
1	75	26	19189.6	0.37109375	84	120	1374.8228
1	75	26	19149.76	0.35546875	84	119	1356.4864
1	75	26	19149.76	0.34765625	85	116	1338.1501
1	75	26	19269.28	0.25390625	84	113	1311.4288
1	75	26	19269.28	0.28515625	84	111	1284.7075
1	75	26	19269.28	0.3203125	82	108	1281.0973
1	75	26	18074.08	0.2734375	82	102	1277.4871
1	75	26	18074.08	0.33203125	82	95	1274.4413
1	75	26	17781.92	0.3125	82	89	1271.3956
1	75	25	17781.92	0.34375	82	89	1268.3498
1	75	25	17781.92	0.34375	81	95	1258.9617
1	75	25	16613.28	0.3203125	81	101	1249.5736
1	75	24	16613.28	0.33203125	80	104	1235.1186
1	75	24	17038.24	0.30859375	80	104	1220.6636
1	75	24	17038.24	0.30078125	80	102	1206.2086
1	75	24	17928	0.30859375	80	104	1228.4648
1	75	25	17928	0.30859375	80	110	1250.7211
1	75	25	17928	0.29296875	80	116	1255.7228
1	75	25	17622.56	0.2890625	79	115	1260.7246
1	75	25	17622.56	0.3046875	79	106	1265.7263
1	75	25	17622.56	0.3203125	79	95	1267.6169
1	75	25	17024.96	0.265625	79	90	1269.5075
1	75	24	17024.96	0.3046875	79	90	1258.0195
1	75	24	17742.08	0.33984375	79	98	1246.5316
1	75	24	17742.08	0.33203125	79	109	1235.0437
1	75	24	17742.08	0.265625	79	116	1257.8862
1	75	24	17675.68	0.265625	80	115	1280.7287
1	75	24	17675.68	0.2734375	80	111	1274.7786
1	75	24	17503.04	0.2734375	81	102	1268.8285
1	75	24	17503.04	0.30078125	81	92	1262.8784
1	75	24	17503.04	0.25390625	81	87	1251.0289
1	75	23	17157.76	0.3671875	81	88	1239.1793
1	75	23	17157.76	0.3671875	80	97	1226.6652
1	75	23	16985.12	0.32421875	79	107	1214.1511
1	75	24	16985.12	0.34375	79	113	1201.637
1	75	24	16985.12	0.328125	78	114	1206.8629
1	75	24	17184.32	0.30859375	78	112	1212.0888
1	75	24	17184.32	0.296875	78	111	1209.3742
1	75	24	18034.24	0.33203125	77	112	1206.6595
1	75	24	18034.24	0.36328125	77	112	1203.9448
1	75	24	17928	0.37890625	76	108	1179.165
1	75	24	17928	0.32421875	76	104	1154.3853
1	75	25	17928	0.28515625	76	102	1130.7288
1	75	25	17981.12	0.34375	76	103	1107.0724
1	75	25	17981.12	0.30078125	75	106	1098.3775
1	75	25	18127.2	0.26171875	75	102	1089.6826
1	75	25	18127.2	0.34375	75	94	1080.9876
1	75	25	18127.2	0.35546875	75	88	1044.3156
1	75	25	18499.04	0.30859375	75	90	1007.6436
1	75	25	18499.04	0.3046875	74	98	990.8755
1	75	25	17768.64	0.33984375	73	111	974.1074
1	75	25	17768.64	0.37109375	73	118	957.3393
1	75	25	17768.64	0.203125	72	118	967.8187
1	75	25	17024.96	0.15234375	72	113	978.2981
1	75	25	17024.96	0.03515625	71	103	965.5163
1	75	25	16533.6	0.1953125	71	78	952.7345
1	75	25	16533.6	0.31640625	70	46	913.9204
1	75	25	16334.4	0.30859375	70	40	875.1064
1	75	25	16334.4	0.23046875	69	54	836.2923
1	75	25	16334.4	0.0546875	69	64	816.1184
1	75	25	16334.4	0	68	55	795.9446
1	75	25	16334.4	0.015625	68	0	797.3254
1	75	25	16334.4	0.0390625	67	0	798.7062
1	75	24	13771.36	0.0234375	67	0	800.087
1	75	22	13771.36	0.015625	67	0	776.1121
1	75	20	13771.36	0	66	0	752.1372
1	75	20	13771.36	0.01953125	66	0	728.1623
1	75	20	12536.32	0.0234375	66	0	704.1874
1	75	20	12536.32	0.01953125	66	0	683.9589
1	75	20	12536.32	0.015625	65	0	663.7304
1	75	19	10969.28	0.015625	65	0	643.5018
1	75	19	10969.28	0.015625	65	0	666.7927
1	75	18	10969.28	0.015625	64	0	690.0836
1	75	18	10969.28	0.015625	64	0	713.3745
1	75	18	9867.04	0.015625	64	0	724.6541
1	75	18	9867.04	0.015625	64	0	735.9338
1	75	18	9442.08	0.015625	64	0	747.2134
1	75	18	9442.08	0.03515625	64	0	745.7232
1	75	18	9442.08	0.14453125	64	0	744.233
1	75	18	8485.92	0.21875	63	0	742.7428
1	75	17	8485.92	0.171875	63	0	749.727
1	75	17	8286.72	0.23046875	63	0	756.7112
1	75	17	8286.72	0.2265625	63	0	763.6955
1	75	17	8286.72	0.22265625	63	0	788.1998
1	75	18	8738.24	0.2109375	63	0	812.7042
1	75	19	8738.24	0.21875	64	0	813.8635
1	75	20	9601.44	0.25390625	65	0	815.0229
1	75	21	9601.44	0.23046875	65	0	816.1822
1	75	22	10225.6	0.1875	65	0	799.2301
1	75	23	10225.6	0.24609375	65	0	782.2781
1	75	23	10225.6	0.234375	66	0	801.5596
1	75	24	11168.48	0.27734375	66	0	820.8412
1	75	24	11168.48	0.2421875	67	0	834.7126
1	75	24	12031.68	0.2734375	68	33	848.584
1	75	25	12031.68	0.27734375	69	0	862.4554
1	75	25	12031.68	0.33203125	69	0	858.709
1	75	25	13001.12	0.2421875	69	34	854.9627
1	75	25	13001.12	0.203125	69	41	851.2163
1	75	25	13001.12	0.2578125	68	43	854.4608
1	75	25	13200.32	0.2578125	68	41	857.7052
1	75	25	13200.32	0.2265625	68	32	872.5518
1	75	24	13266.72	0.2890625	68	0	887.3984
1	75	24	13266.72	0.296875	68	0	902.2449
1	75	24	13266.72	0.23046875	69	40	900.8935
1	75	24	13173.76	0.23046875	69	43	899.542
1	75	24	13173.76	0.24609375	69	0	897.1354
1	75	23	13173.76	0.1484375	69	0	894.7289
1	75	23	14090.08	0.16796875	69	0	892.3224
1	75	23	16679.68	0.125	68	0	849.0357
1	75	23	16679.68	0.08984375	68	0	805.7489
1	75	24	16679.68	0.125	68	0	796.8683
1	75	24	16679.68	0	68	0	787.9876
1	75	24	16679.68	0.01953125	68	0	779.1069
1	75	24	16679.68	0.0703125	67	0	737.2572
1	75	24	16679.68	0.015625	68	0	695.4075
1	75	23	13784.64	0.01953125	68	0	672.5809
1	75	21	13784.64	0.015625	68	0	649.7543
1	75	19	13784.64	0.015625	69	0	626.9277
1	75	19	13372.96	0.015625	69	0	604.101
1	75	19	13372.96	0.015625	69	0	603.0948
1	75	19	13372.96	0.01953125	69	0	602.0886
1	75	19	13372.96	0.01953125	69	0	611.8405
1	75	19	11952	0	68	0	621.5925
1	75	19	12323.84	0.015625	67	0	631.3444
1	75	19	12323.84	0.015625	66	0	641.0964
1	75	19	12323.84	0.015625	66	0	643.8303
1	75	19	12323.84	0.01953125	66	0	646.5642
1	75	19	11022.4	0.015625	65	0	649.2981
1	75	19	11022.4	0.015625	64	0	669.3117
1	75	18	10318.56	0.015625	63	0	689.3253
1	75	18	10318.56	0.015625	62	0	689.9172
1	75	19	8419.52	0.015625	61	0	690.5091
1	75	19	8419.52	0.015625	61	0	691.101
1	75	19	8419.52	0.015625	60	0	659.4483
1	75	19	9163.2	0.01953125	59	0	627.7957
1	75	21	9163.2	0.015625	57	0	622.7682
1	75	22	9163.2	0	55	0	617.7407
1	75	23	9163.2	0.015625	54	0	612.7132
1	75	22	8246.88	0.015625	53	0	607.6858
1	75	22	8246.88	0.015625	53	0	585.4378
1	75	21	9056.96	0.01953125	53	0	563.1898
1	75	22	9056.96	0.015625	53	0	540.9418
1	75	22	9056.96	0	54	0	533.6007
1	75	22	9056.96	0.015625	54	0	526.2596
1	75	22	9056.96	0.015625	54	0	518.9186
1	75	22	9056.96	0	54	0	511.5775
1	75	22	9056.96	0	55	0	504.2365
1	75	22	9056.96	0	55	0	497.2986
1	75	21	7144.64	0.015625	55	0	490.3607
1	75	19	7144.64	0	55	0	483.4228
1	75	17	7144.64	0.015625	56	0	472.8616
1	75	16	7144.64	0.015625	55	0	462.3003
1	75	16	7450.08	0	56	0	451.739
1	75	17	7450.08	0	56	0	451.2994
1	75	17	7450.08	0.015625	56	0	450.8597
1	75	17	7157.92	0.015625	56	0	450.4201
1	75	16	7157.92	0.015625	57	0	451.8704
1	75	16	7157.92	0	56	0	453.3206
1	75	16	7157.92	0.015625	57	0	454.7709
1	75	16	6732.96	0.0234375	56	0	456.2211
1	75	15	6732.96	0.015625	56	0	457.6714
1	75	15	6732.96	0.015625	58	0	459.1217
1	75	15	6547.04	0.015625	58	0	460.5719
1	75	15	6547.04	0.015625	59	0	462.0222
1	75	14	6547.04	0.03125	60	0	463.4725
1	75	15	7118.08	0.046875	60	0	464.9227
1	75	15	7118.08	0.015625	61	0	466.373
1	75	15	7118.08	0.015625	62	0	467.8233
1	75	15	7118.08	0	62	0	469.2735
1	75	15	6852.48	0.015625	63	0	470.7238
1	75	15	6852.48	0.015625	63	0	472.174
1	75	15	6852.48	0.015625	63	0	473.6243
1	75	15	7569.6	0.01953125	63	0	475.0746
1	75	16	7569.6	0.015625	63	0	474.2714
1	75	17	7569.6	0.015625	62	0	473.4682
1	75	18	7689.12	0.015625	62	0	472.665
1	75	18	7689.12	0.015625	61	0	468.9685
1	75	18	7689.12	0.01953125	59	0	465.272
1	75	18	7689.12	0.01953125	59	0	461.5755
1	75	18	7928.16	0.015625	58	0	457.879
1	75	18	7928.16	0.015625	58	0	455.9397
1	75	18	7901.6	0.015625	57	0	454.0003
1	75	18	7901.6	0.02734375	55	0	452.0609
1	75	19	7901.6	0.02734375	55	0	469.4959
1	75	19	7941.44	0.01953125	54	0	486.9308
1	75	19	7941.44	0.015625	54	0	484.2545
1	75	20	7941.44	0.015625	54	0	481.5781
1	75	20	8140.64	0.015625	53	0	478.9017
1	75	20	8140.64	0.015625	52	0	464.0538
1	75	20	8140.64	0.015625	52	0	449.2059
1	75	20	8193.76	0.015625	52	0	434.358
1	75	20	8193.76	0.015625	52	0	430.7696
1	75	20	8193.76	0	52	0	427.1813
1	75	20	8419.52	0.015625	52	0	423.5929
1	75	20	8419.52	0.015625	52	0	425.239
1	75	20	7901.6	0.02734375	52	0	426.8852
1	75	21	7901.6	0.01953125	53	0	428.5313
1	75	21	7901.6	0.01953125	53	0	410.0351
1	75	21	7808.64	0.015625	53	0	391.539
1	75	21	7808.64	0	53	0	373.0428
1	75	21	7808.64	0	53	0	367.3669
1	75	22	8512.48	0	54	0	361.691
1	75	21	8512.48	0.015625	54	0	356.0151
1	75	21	8512.48	0	54	0	362.8212
1	75	21	8512.48	0	55	0	369.6274
1	75	21	8565.6	0	56	0	376.4335
1	75	20	8565.6	0	57	0	383.2396
1	75	20	8565.6	0	57	0	385.3273
1	75	19	8565.6	0	56	0	387.4151
1	75	19	7901.6	0	57	0	389.5029
1	75	19	7901.6	0	57	0	390.0913
1	75	19	7901.6	0	56	0	390.6797
1	75	19	7901.6	0	56	0	391.2681
1	75	19	8021.12	0	57	0	391.8565
1	75	18	8021.12	0	57	0	392.4672
1	75	18	8021.12	0	56	0	393.0778
1	75	18	8060.96	0	56	0	393.6885
1	75	18	8060.96	0	56	0	394.6785
1	75	18	8060.96	0	56	0	395.6685
1	75	18	8565.6	0	56	0	396.6586
1	75	18	8565.6	0	55	0	391.8071
1	75	18	8565.6	0	55	0	386.9557
1	75	18	8698.4	0	55	0	382.1043
1	75	18	8698.4	0	55	0	381.602
1	75	18	8698.4	0	54	0	381.0998
1	75	17	8539.04	0	54	0	380.5975
1	75	17	8539.04	0	53	0	377.9187
1	75	17	8539.04	0	52	0	375.24
1	75	18	8592.16	0	52	0	372.5613
1	75	18	8592.16	0.015625	52	0	372.308
1	75	18	8592.16	0	52	0	372.0547
1	75	18	8857.76	0.015625	52	0	371.8014
1	75	19	8857.76	0.015625	52	0	369.7142
1	75	19	8857.76	0.015625	53	0	367.6271
1	75	19	8632	0	54	0	365.5399
1	75	19	8632	0.015625	55	0	363.4528
1	75	19	8632	0.015625	55	0	367.2131
1	75	19	8632	0.015625	55	0	370.9734
1	75	19	8698.4	0.015625	55	0	374.7338
1	75	19	8698.4	0.015625	55	0	371.7774
1	75	19	8698.4	0.015625	55	0	368.821
1	75	19	8671.84	0.015625	55	0	365.8646
1	75	19	8671.84	0	54	0	371.5259
1	75	19	8605.44	0	55	0	377.1872
1	75	19	8605.44	0.015625	55	0	382.8485
1	75	19	8605.44	0	55	0	381.0566
1	75	19	8605.44	0.015625	55	0	379.2648
1	75	19	8658.56	0.015625	55	0	377.473
1	75	19	8658.56	0.015625	55	0	372.6991
1	75	19	8658.56	0.015625	54	0	367.9252
1	75	19	8379.68	0.0234375	54	0	363.1513
1	75	19	8379.68	0.01953125	54	0	358.3774
1	75	19	8379.68	0	54	0	357.588
1	75	19	8140.64	0	53	0	356.7987
1	75	19	8140.64	0.015625	52	0	356.0093
1	75	19	8140.64	0.015625	51	0	364.3789
1	75	19	8632	0.015625	51	0	372.7484
1	75	19	8632	0.015625	51	0	372.7146
1	75	19	8632	0.015625	51	0	372.6807
1	75	20	8764.8	0.015625	51	0	372.6469
1	75	20	8764.8	0.015625	51	0	372.613
1	75	20	8764.8	0.015625	50	0	376.3403
1	75	20	8645.28	0.015625	51	0	380.0676
1	75	20	8645.28	0.015625	51	0	385.8172
1	75	20	8645.28	0.015625	50	0	391.5669
1	75	19	8552.32	0.015625	50	0	397.3165
1	75	19	8552.32	0.015625	50	0	393.8057
1	75	19	8552.32	0.015625	50	0	390.2948
1	75	20	8472.64	0.015625	50	0	386.7839
1	75	20	8472.64	0.015625	50	0	383.273
1	75	20	8472.64	0	50	0	375.1478
1	75	20	8751.52	0	50	0	367.0226
1	75	20	8751.52	0.015625	50	0	358.8975
1	75	20	8751.52	0.015625	50	0	348.573
1	75	20	8751.52	0.015625	50	0	338.2485
1	75	20	8711.68	0.015625	50	0	327.924
1	75	19	8711.68	0	50	0	322.6896
1	75	19	8711.68	0	50	0	317.4553
1	75	19	8087.52	0	50	0	312.2209
1	75	19	8087.52	0.015625	50	0	306.9865
1	75	19	8087.52	0.015625	50	0	301.6018
1	75	18	8087.52	0	50	0	296.2171
1	75	18	7728.96	0.015625	50	0	290.8324
1	75	18	7728.96	0.015625	50	0	295.1299
1	75	18	7728.96	0.015625	50	0	299.4273
1	75	18	7728.96	0.015625	49	0	303.7247
1	75	18	7396.96	0.015625	49	0	308.0221
1	75	18	7396.96	0	49	0	302.4858
1	75	18	7396.96	0.015625	49	0	296.9495
1	75	18	7011.84	0.015625	49	0	291.4132
1	75	17	7011.84	0.015625	49	0	300.8375
1	75	17	7011.84	0.015625	49	0	310.2618
1	75	17	6998.56	0	50	0	319.6861
1	75	18	6998.56	0.015625	50	0	319.3843
1	75	18	6998.56	0.015625	51	0	319.0826
1	75	18	6998.56	0.015625	51	0	318.7808
1	75	18	6998.56	0	52	0	318.4791
1	75	17	6308	0.01953125	52	0	318.1773
1	75	17	6308	0.0234375	52	0	317.8756
1	75	16	6308	0.015625	52	0	318.7315
1	75	16	6308	0	52	0	319.5873
1	75	16	6308	0.015625	52	0	320.4432
1	75	16	6308	0.015625	53	0	314.7636
1	75	16	6308	0.015625	53	0	309.084
1	75	16	6268.16	0.015625	53	0	303.4043
1	75	16	6268.16	0	53	0	297.7247
1	75	16	6268.16	0.015625	53	0	304.4049
1	75	16	6347.84	0	53	0	311.0852
1	75	16	6347.84	0	54	0	317.7654
1	75	16	6347.84	0.015625	53	0	310.2283
1	75	17	6347.84	0.015625	53	0	302.6913
1	75	17	6387.68	0.015625	53	0	295.1542
1	75	17	6387.68	0.015625	52	0	296.3658
1	75	17	6387.68	0	52	0	297.5774
1	75	17	6493.92	0.015625	52	0	298.789
1	75	17	6493.92	0	52	0	303.3328
1	75	17	6493.92	0.015625	52	0	307.8766
1	75	17	6308	0.015625	52	0	312.4203
1	75	17	6308	0.015625	52	0	315.0512
1	75	17	6308	0.015625	52	0	317.6821
1	75	17	6732.96	0	52	0	320.313
1	75	18	6732.96	0.015625	52	0	322.9439
1	75	18	6732.96	0.015625	52	0	323.794
1	75	18	6732.96	0.015625	52	0	324.6442
1	75	18	6799.36	0.015625	52	0	325.4943
1	75	18	6799.36	0.015625	52	0	329.1513
1	75	18	6799.36	0.015625	52	0	332.8084
1	75	18	7038.4	0.015625	52	0	336.4654
1	75	18	7038.4	0.015625	51	0	342.7196
1	75	18	7038.4	0	51	0	348.9738
1	75	18	7197.76	0	51	0	355.228
1	75	18	7197.76	0.015625	51	0	361.4821
1	75	18	7197.76	0.015625	51	0	359.0666
1	75	18	7569.6	0.015625	51	0	356.6511
1	75	18	7569.6	0.015625	51	0	354.2356
1	75	18	7569.6	0.015625	51	0	348.6192
1	75	18	7569.6	0	51	0	343.0028
1	75	18	7742.24	0.015625	50	0	337.3864
1	75	18	7742.24	0.015625	50	0	342.0835
1	75	18	7742.24	0.015625	50	0	346.7805
1	75	18	7556.32	0.015625	50	0	351.4776
1	75	18	7556.32	0	50	0	353.5859
1	75	18	7556.32	0.01953125	50	0	355.6943
1	75	17	7556.32	0.015625	51	0	357.8026
1	75	17	7556.32	0	52	0	359.9109
1	75	17	7197.76	0.015625	53	0	362.0193
1	75	17	7197.76	0.015625	53	0	364.1276
1	75	17	7197.76	0	53	0	354.3239
1	75	16	7197.76	0.015625	53	0	344.5202
1	75	16	7011.84	0.015625	53	0	334.7165
1	75	17	7011.84	0.015625	53	0	334.4237
1	75	17	7011.84	0	53	0	334.131
1	75	17	6918.88	0.015625	53	0	333.8382
1	75	17	6918.88	0	53	0	340.7403
1	75	17	6918.88	0.015625	54	0	347.6424
1	75	16	6918.88	0.015625	54	0	354.5445
1	75	16	6600.16	0.015625	54	0	361.4465
1	75	16	6600.16	0.015625	54	0	356.8308
1	75	16	6600.16	0	54	0	352.215
1	75	16	6533.76	0.015625	54	0	347.5992
1	75	16	6533.76	0	55	0	342.9835
1	75	16	6533.76	0.015625	54	0	338.5698
1	75	16	6480.64	0	53	0	334.1562
1	75	16	6480.64	0.015625	52	0	329.7426
1	75	16	6480.64	0.015625	52	0	339.6065
1	75	16	6480.64	0.015625	52	0	349.4703
1	75	16	6533.76	0.015625	52	0	359.3342
1	75	16	6533.76	0	52	0	360.5994
1	75	16	6533.76	0	52	0	361.8647
1	75	16	7051.68	0.015625	52	0	363.1299
1	75	17	7051.68	0	52	0	364.3951
1	75	17	7051.68	0	52	0	360.7193
1	75	17	7157.92	0	52	0	357.0435
1	75	17	7157.92	0	52	0	353.3677
1	75	18	7157.92	0.015625	52	0	355.2168
1	75	18	7476.64	0	52	0	357.066
1	75	18	7476.64	0.015625	52	0	358.9151
1	75	18	7476.64	0.015625	52	0	357.8452
1	75	18	7476.64	0.015625	51	0	356.7752
1	75	18	7569.6	0	52	0	355.7053
1	75	18	7569.6	0	51	0	354.1613
1	75	18	7569.6	0	51	0	352.6172
1	75	18	7675.84	0.015625	51	0	351.0732
1	75	18	7675.84	0	52	0	349.5292
1	75	18	7675.84	0.015625	51	0	350.9988
1	75	18	7675.84	0	51	0	352.4683
1	75	18	7728.96	0.015625	51	0	353.9379
1	75	18	7728.96	0	51	0	359.3529
1	75	18	7728.96	0	51	0	364.7678
1	75	18	7928.16	0.015625	51	0	370.1828
1	75	18	7928.16	0	51	0	375.5977
1	75	18	7928.16	0	51	0	375.9639
1	75	18	8047.68	0.015625	51	0	376.3301
1	75	18	8047.68	0.015625	51	0	376.6963
1	75	18	8047.68	0.015625	51	0	380.9098
1	75	18	8047.68	0	51	0	385.1233
1	75	18	7954.72	0	51	0	389.3369
1	75	18	7954.72	0.015625	51	0	391.2434
1	75	18	7954.72	0.015625	51	0	393.15
1	75	18	8180.48	0.015625	51	0	395.0566
1	75	18	8180.48	0	51	0	390.0667
1	75	18	8180.48	0	51	0	385.0767
1	75	18	8392.96	0.015625	51	0	380.0868
1	75	18	8392.96	0	51	0	378.6664
1	75	18	8392.96	0	51	0	377.246
1	75	18	8180.48	0.015625	51	0	375.8256
1	75	18	8180.48	0.015625	52	0	374.4052
1	75	18	8180.48	0.015625	51	0	372.9848
1	75	18	8180.48	0.015625	51	0	371.5644
1	75	18	8180.48	0	52	0	370.144
1	75	18	8180.48	0	52	0	368.7235
1	75	18	8180.48	0.015625	51	0	367.3031
1	75	19	8127.36	0.015625	51	0	365.8827
1	75	19	8127.36	0	51	0	364.4623
1	75	19	8127.36	0.015625	51	0	363.0419
1	75	18	8047.68	0	51	0	361.6215
1	75	18	8047.68	0	51	0	360.2011
1	75	18	8047.68	0	51	0	358.7807
1	75	18	8100.8	0.015625	51	0	357.3603
1	75	18	8100.8	0.015625	50	0	355.9399
1	75	18	8100.8	0	50	0	352.211
1	75	19	8100.8	0.015625	50	0	348.4821
1	75	18	7662.56	0.015625	50	0	344.7531
1	75	18	7662.56	0.015625	49	0	341.6826
1	75	18	7662.56	0.015625	49	0	338.612
1	75	18	7622.72	0.015625	49	0	335.5415
1	75	18	7622.72	0	49	0	331.1316
1	75	18	7622.72	0.015625	49	0	326.7218
1	75	18	7675.84	0	48	0	322.3119
1	75	18	7675.84	0.015625	48	0	317.9021
1	75	18	7675.84	0	48	0	320.2781
1	75	18	7675.84	0.015625	48	0	322.654
1	75	18	7636	0.015625	48	0	325.03
1	75	18	7636	0.015625	48	0	321.8186
1	75	18	7636	0	48	0	318.6073
1	75	18	7636	0.015625	48	0	315.396
1	75	18	7636	0.015625	48	0	314.9052
1	75	18	7636	0.015625	48	0	314.4143
1	75	18	7503.2	0	48	0	313.9235
1	75	18	7503.2	0.015625	48	0	313.4327
1	75	18	7503.2	0	48	0	311.9593
1	75	18	7503.2	0.015625	48	0	310.4859
1	75	18	7463.36	0	48	0	309.0125
1	75	18	7463.36	0.015625	48	0	309.631
1	75	18	7463.36	0.015625	48	0	310.2495
1	75	18	7582.88	0	48	0	310.868
1	75	18	7582.88	0	48	0	306.7824
1	75	18	7582.88	0.015625	49	0	302.6968
1	75	18	7489.92	0.015625	49	0	298.6113
1	75	18	7489.92	0	49	0	306.0714
1	75	18	7489.92	0.015625	49	0	313.5315
1	75	18	7304	0	49	0	320.9916
1	75	18	7304	0	49	0	328.4517
1	75	18	7304	0.015625	49	0	331.1305
1	75	18	7343.84	0	49	0	333.8092
1	75	18	7343.84	0	49	0	336.4879
1	75	18	7343.84	0	49	0	335.1462
1	75	18	7383.68	0	50	0	333.8045
1	75	18	7383.68	0	50	0	332.4628
1	75	18	7383.68	0	50	0	333.136
1	75	19	7396.96	0	51	0	333.8092
1	75	19	7396.96	0	51	0	334.4824
1	75	19	7396.96	0	51	0	336.2149
1	75	19	7396.96	0.015625	51	0	337.9474
1	75	19	7715.68	0	51	0	339.68
1	75	19	7715.68	0.015625	51	0	332.1145
1	75	19	7715.68	0	51	0	324.5491
1	75	19	7436.8	0	51	0	316.9836
1	75	19	7436.8	0.015625	51	0	316.2944
1	75	19	7436.8	0.015625	51	0	315.6051
1	75	19	7423.52	0	51	0	314.9159
1	75	19	7423.52	0	51	0	314.2266
1	75	19	7423.52	0	51	0	316.004
1	75	19	7423.52	0	51	0	317.7813
1	75	19	7529.76	0.015625	51	0	319.5586
1	75	19	7529.76	0	51	0	323.1732
1	75	19	7529.76	0	50	0	326.7878
1	75	18	7609.44	0.015625	50	0	330.4025
1	75	18	7609.44	0	50	0	331.6069
1	75	18	7609.44	0	50	0	332.8113
1	75	18	7596.16	0.015625	50	0	334.0157
1	75	18	7596.16	0.015625	50	0	335.2202
1	75	18	7596.16	0.015625	50	0	335.2984
1	75	18	7596.16	0	50	0	335.3766
1	75	18	7689.12	0.015625	50	0	335.4548
1	75	18	7689.12	0.015625	50	0	334.7035
1	75	18	7689.12	0.015625	49	0	333.9521
1	75	18	7689.12	0	49	0	333.2007
1	75	18	7503.2	0.015625	49	0	332.4494
1	75	17	7503.2	0	49	0	333.3843
1	75	17	7503.2	0	49	0	334.3193
1	75	17	7662.56	0.015625	49	0	335.2542
1	75	17	7662.56	0	49	0	339.0051
1	75	17	7662.56	0	49	0	342.7559
1	75	17	7742.24	0	49	0	346.5068
1	75	17	7742.24	0	49	0	350.2577
1	75	17	7742.24	0.015625	49	0	356.9006
1	75	17	7742.24	0	49	0	363.5434
1	75	17	7848.48	0.015625	49	0	370.1863
1	75	17	7848.48	0.015625	49	0	374.8487
1	75	18	7941.44	0	49	0	379.5112
1	75	18	7941.44	0.01953125	50	0	384.1736
1	75	18	7941.44	0.015625	50	0	387.0483
1	75	18	7941.44	0.02734375	50	0	389.9229
1	75	18	8127.36	0.03125	50	0	392.7976
1	75	18	8127.36	0.02734375	50	0	401.9933
1	75	18	8406.24	0.15625	51	0	411.1891
1	75	18	8406.24	0.01953125	51	0	420.3848
1	75	19	8406.24	0.01953125	52	0	410.1577
1	75	19	9003.84	0.046875	53	0	399.9306
1	75	19	9003.84	0.0390625	54	0	404.046
1	75	19	9003.84	0.015625	56	0	408.1613
1	75	19	9003.84	0.015625	57	0	412.2766
1	75	19	8366.4	0.015625	59	0	416.3919
1	75	19	8366.4	0.0390625	60	0	443.0919
1	75	19	8366.4	0.05859375	61	0	469.7918
1	75	19	8366.4	0.03515625	62	0	496.4917
1	75	19	8366.4	0.08203125	64	0	482.6611
1	75	19	8366.4	0.04296875	65	0	468.8305
1	75	19	7636	0.07421875	66	0	454.9999
1	75	18	7636	0.1953125	66	0	459.1723
1	75	17	7702.4	0.2734375	67	0	463.3447
1	75	17	7702.4	0.203125	67	0	467.5171
1	75	17	7702.4	0.0703125	68	0	461.4471
1	75	18	7702.4	0.21484375	68	0	458.328
1	75	18	7702.4	0.0390625	67	0	455.2088
1	75	18	7702.4	0.01953125	67	0	452.0897
1	75	17	7343.84	0.109375	67	0	448.9705
1	75	16	7343.84	0.08984375	66	0	445.8513
1	75	16	7343.84	0.15234375	65	0	429.7163
1	75	15	7343.84	0.0234375	65	0	413.5813
1	75	15	6985.28	0.01953125	65	0	425.3298
1	75	15	6985.28	0.0546875	65	0	437.0783
1	75	16	6985.28	0.046875	65	0	448.8268
1	75	16	6985.28	0.08984375	66	0	460.5753
1	75	15	6547.04	0.03125	66	0	472.3238
1	75	15	6547.04	0.015625	66	0	468.5445
1	75	15	6241.6	0	66	0	464.7651
1	75	15	6241.6	0	66	0	460.9858
1	75	15	6241.6	0.015625	65	0	472.4789
1	75	15	6241.6	0	65	0	483.9719
1	75	15	6573.6	0.015625	65	0	495.465
1	75	15	6573.6	0.17578125	65	0	489.6024
1	75	15	6573.6	0.08984375	64	0	483.7398
1	75	15	6573.6	0.015625	65	0	477.8773
1	75	15	6480.64	0.015625	64	0	468.138
1	75	16	6480.64	0.015625	64	0	458.3987
1	75	16	6480.64	0.015625	64	0	448.6594
1	75	16	6480.64	0.015625	63	0	438.9201
1	75	16	6480.64	0.015625	63	0	439.9644
1	75	16	5989.28	0.015625	63	0	441.0087
1	75	15	5989.28	0	61	0	442.053
1	75	15	6122.08	0.015625	60	0	443.0974
1	75	16	6122.08	0.015625	60	0	444.1417
1	75	16	6122.08	0.015625	60	0	435.3766
1	75	17	6122.08	0.015625	59	0	426.6115
1	75	17	5909.6	0.015625	59	0	417.8464
1	75	16	5909.6	0.015625	59	0	410.7638
1	75	16	5909.6	0.015625	58	0	403.6813
1	75	16	6148.64	0	58	0	396.5987
1	75	16	6148.64	0	57	0	389.5161
1	75	17	6148.64	0.015625	57	0	391.3088
1	75	17	6148.64	0	57	0	393.1014
1	75	17	5989.28	0	57	0	394.8941
1	75	17	5989.28	0.015625	56	0	384.6377
1	75	17	5989.28	0.015625	55	0	374.3812
1	75	16	6082.24	0.015625	54	0	364.1248
1	75	16	6082.24	0.015625	54	0	359.0823
1	75	16	6082.24	0.015625	53	0	354.0399
1	75	17	6573.6	0.015625	53	0	348.9974
1	75	17	6573.6	0	52	0	346.6748
1	75	17	6573.6	0	52	0	344.3521
1	75	17	6879.04	0.015625	51	0	342.0294
1	75	18	6879.04	0.015625	51	0	339.7068
1	75	18	6879.04	0	51	0	332.8323
1	75	19	6626.72	0	50	0	325.9578
1	75	18	6626.72	0.015625	50	0	319.0834
1	75	18	6626.72	0.015625	50	0	311.9207
1	75	18	6626.72	0.015625	50	0	304.758
1	75	18	6759.52	0	50	0	297.5952
1	75	19	6759.52	0	50	0	304.4383
1	75	19	6759.52	0.015625	50	0	311.2813
1	75	19	6467.36	0.015625	50	0	318.1244
1	75	18	6467.36	0.015625	49	0	324.9674
1	75	18	6467.36	0.015625	49	0	314.7088
1	75	18	6268.16	0.015625	49	0	304.4501
1	75	18	6268.16	0.015625	49	0	294.1915
1	75	18	6268.16	0.015625	49	0	291.4868
1	75	18	6268.16	0.015625	49	0	288.7821
1	75	18	6161.92	0	49	0	286.0774
1	75	18	6161.92	0	49	0	288.7633
1	75	18	6161.92	0	49	0	291.4492
1	75	18	6042.4	0.015625	49	0	294.1352
1	75	18	6042.4	0.015625	50	0	296.8211
1	75	18	6042.4	0	50	0	307.3725
1	75	18	6042.4	0	50	0	317.924
1	75	18	5896.32	0.015625	50	0	328.4754
1	75	18	5896.32	0.01953125	50	0	325.7092
1	75	18	5896.32	0.0234375	50	0	322.943
1	75	18	5683.84	0.015625	49	0	320.1767
1	75	18	5683.84	0.015625	49	0	342.7926
1	75	18	5683.84	0.015625	49	0	365.4084
1	75	18	5710.4	0.0625	50	0	388.0242
1	75	18	5710.4	0.17578125	50	0	386.2774
1	75	18	5590.88	0.15234375	51	0	384.5306
1	75	19	5590.88	0.2265625	52	0	382.7838
1	75	19	5590.88	0.1953125	53	0	397.6352
1	75	19	6613.44	0.17578125	54	0	412.4867
1	75	19	6613.44	0.0234375	55	0	427.3382
1	75	19	6613.44	0.015625	56	0	439.7281
1	75	19	7197.76	0.03125	57	0	452.1179
1	75	19	7197.76	0.1796875	59	0	471.0962
1	75	19	7197.76	0.20703125	60	0	490.0745
1	75	20	7835.2	0.1796875	61	0	509.0528
1	75	20	7835.2	0.25	62	0	515.2181
1	75	20	7835.2	0.29296875	64	0	521.3833
1	75	20	7835.2	0.24609375	65	0	527.5486
1	75	20	8964	0.28515625	67	0	534.0614
1	75	20	8964	0.2734375	68	0	540.5741
1	75	20	8964	0.265625	68	0	547.0869
1	75	20	9415.52	0.26953125	69	0	553.5997
1	75	20	9415.52	0.2734375	69	46	560.1124
1	75	20	9415.52	0.2890625	69	80	572.7975
1	75	19	9415.52	0.2578125	69	99	585.4825
1	75	19	10371.68	0.2578125	69	110	598.1676
1	75	19	10371.68	0.265625	69	111	598.1889
1	75	19	11288	0.30078125	70	94	598.2103
1	75	19	11288	0.2890625	70	76	598.2316
1	75	19	11288	0.20703125	70	68	620.2421
1	75	19	11141.92	0.2421875	71	68	642.2526
1	75	19	11141.92	0.25390625	70	58	649.0603
1	75	19	11314.56	0.2265625	70	0	655.8681
1	75	20	11314.56	0.25	70	0	662.6759
1	75	20	11779.36	0.2265625	70	0	702.0262
1	75	20	11779.36	0.26171875	70	30	741.3766
1	75	20	11779.36	0.25390625	70	0	746.4966
1	75	21	12177.76	0.26953125	70	0	751.6166
1	75	21	12177.76	0.296875	70	0	756.7367
1	75	21	12177.76	0.265625	70	34	773.1476
1	75	21	13439.36	0.3046875	70	40	789.5585
1	75	22	13439.36	0.31640625	70	55	777.8264
1	75	22	14541.6	0.3046875	71	80	766.0944
1	75	23	14541.6	0.25390625	71	98	754.3624
1	75	24	14541.6	0.2578125	71	101	736.8683
1	75	24	14528.32	0.25390625	71	94	719.3741
1	75	23	14528.32	0.20703125	70	84	713.5077
1	75	23	15192.32	0.2578125	70	75	707.6413
1	75	24	15192.32	0.2578125	70	69	701.7749
1	75	24	15192.32	0.22265625	70	67	663.749
1	75	25	15192.32	0.1484375	70	68	625.723
1	75	25	15192.32	0.13671875	70	58	587.6971
1	75	24	13545.6	0.1640625	69	37	549.6712
1	75	23	13545.6	0.234375	69	32	557.5112
1	75	21	13983.84	0.23828125	69	42	565.3511
1	75	21	13983.84	0.2578125	69	40	573.1911
1	75	21	13970.56	0.21875	68	0	581.031
1	75	21	13970.56	0.3671875	68	0	588.871
1	75	22	13970.56	0.3046875	68	39	596.711
1	75	22	14262.72	0.2734375	68	48	604.5509
1	75	22	13612	0.28515625	69	63	612.3909
1	75	23	13612	0.265625	69	82	620.2308
1	75	23	13612	0.2734375	69	100	628.0708
1	75	23	13612	0.24609375	69	108	635.9107
1	75	23	12642.56	0.1640625	70	91	643.7507
1	75	22	12642.56	0.19140625	70	55	651.5906
1	75	22	12642.56	0.2734375	70	42	659.4306
1	75	22	12642.56	0.22265625	70	52	667.2705
1	75	22	13067.52	0.36328125	70	59	688.0638
1	75	21	13067.52	0.37890625	70	59	708.857
1	75	21	15617.28	0.2578125	72	56	729.1929
1	75	22	16387.52	0.2734375	73	56	749.5287
1	75	24	16387.52	0.37109375	74	65	769.8646
1	75	25	17210.88	0.26953125	75	75	835.773
1	75	25	17210.88	0.30859375	76	66	901.6814
1	75	25	17210.88	0.30078125	78	42	970.4297
1	75	24	17888.16	0.25390625	79	35	1039.1779
1	75	24	17888.16	0.38671875	82	46	1107.9262
1	75	24	18485.76	0.31640625	84	54	1107.7497
1	75	24	18485.76	0.203125	86	56	1107.5731
1	75	24	18485.76	0.14453125	87	46	1107.3965
1	75	24	19269.28	0.171875	88	0	1107.22
1	75	24	19269.28	0.2734375	90	0	1148.5357
1	75	25	21168.32	0.421875	90	0	1189.8513
1	75	27	21168.32	0.56640625	91	44	1207.9457
1	75	28	21646.4	0.84765625	92	67	1226.0401
1	75	28	21646.4	0.53515625	92	96	1244.1345
1	75	27	21194.88	0.28125	92	117	1275.6356
1	75	26	21194.88	0.3359375	92	118	1307.1366
1	75	26	21194.88	0.61328125	92	109	1337.3467
1	75	26	22469.76	0.65234375	91	102	1367.5568
1	75	26	25736.64	0.70703125	91	102	1395.1934
1	75	28	25736.64	0.55078125	90	109	1422.8301
1	75	29	27011.52	0.63671875	90	118	1443.5823
1	75	29	27011.52	0.5	89	122	1464.3345
1	75	28	29455.04	0.39453125	89	122	1534.6369
1	75	29	30039.36	0.3125	88	116	1604.9392
1	75	31	32217.28	0.44140625	88	101	1602.7816
1	75	34	35975.52	0.67578125	89	87	1600.6241
1	75	37	40756.32	0.7890625	89	82	1598.4666
1	75	42	40557.12	0.703125	90	92	1611.7481
1	75	45	40557.12	0.29296875	90	116	1625.0297
1	75	47	40557.12	0.26171875	91	131	1628.1865
1	75	46	36241.12	0.2265625	91	122	1631.3433
1	75	45	41353.92	0.65234375	91	103	1608.7098
1	75	44	42934.24	0.5234375	91	90	1586.0763
1	75	46	42296.8	0.58984375	91	87	1551.96
1	75	48	40304.8	0.61328125	91	95	1517.8438
1	75	48	38565.12	0.55078125	91	113	1483.7275
1	75	47	34767.04	0.5546875	91	130	1449.6112
1	75	46	34767.04	0.3828125	91	140	1445.393
1	75	46	36931.68	0.1328125	91	144	1441.1749
1	75	47	36931.68	0.171875	90	136	1436.9567
1	75	49	36931.68	0.19921875	90	114	1412.0582
1	75	48	29109.76	0.25	90	93	1387.1598
1	75	46	29109.76	0.22265625	89	81	1385.3807
1	75	44	26241.28	0.2421875	88	73	1383.6016
1	75	40	26241.28	0.19140625	87	65	1381.8225
1	75	38	26241.28	0.22265625	87	59	1382.423
1	75	36	24382.08	0.21875	86	57	1383.0235
1	75	33	24382.08	0.2890625	85	62	1383.624
1	75	31	24382.08	0.2578125	85	71	1395.4201
1	75	30	21832.32	0.296875	84	79	1407.2162
1	75	29	21832.32	0.30859375	84	84	1419.0124
1	75	28	21832.32	0.2109375	84	87	1376.9354
1	75	27	19534.88	0.21484375	84	86	1334.8584
1	75	26	19534.88	0.25	85	80	1336.8013
1	75	25	19096.64	0.22265625	85	76	1338.7441
1	75	24	19096.64	0.21484375	86	76	1340.687
1	75	23	18552.16	0.3125	86	82	1340.8718
1	75	23	18552.16	0.140625	86	91	1341.0565
1	75	23	18552.16	0.25	86	93	1353.2184
1	75	23	18711.52	0.31640625	87	82	1365.3802
1	75	23	18711.52	0.578125	87	72	1368.1235
1	75	22	20172.32	0.58984375	87	69	1370.8667
1	75	23	20172.32	0.58203125	87	78	1373.6099
1	75	23	20172.32	0.3359375	87	98	1402.2733
1	75	23	20278.56	0.2890625	87	113	1430.9366
1	75	24	20278.56	0.2109375	87	113	1459.5999
1	75	24	20278.56	0.4609375	87	103	1497.5034
1	75	24	22004.96	0.515625	87	91	1535.4068
1	75	24	22004.96	0.59765625	88	83	1540.8529
1	75	24	24408.64	0.625	88	87	1546.299
1	75	24	24408.64	0.59375	88	101	1551.745
1	75	24	25749.92	0.51953125	88	112	1553.1107
1	75	24	25749.92	0.55078125	88	113	1554.4763
1	75	25	25749.92	0.34765625	88	109	1554.9888
1	75	24	25564	0.234375	88	107	1555.5012
1	75	24	25564	0.265625	88	100	1558.0123
1	75	24	25564	0.2890625	89	85	1560.5234
1	75	24	25471.04	0.26171875	89	71	1563.0344
1	75	24	25471.04	0.3515625	89	65	1547.6523
1	75	23	24342.24	0.3515625	90	63	1532.2703
1	75	23	24342.24	0.1953125	90	69	1516.8882
1	75	23	24342.24	0.2265625	89	82	1451.3279
1	75	23	24342.24	0.3046875	90	92	1385.7677
1	75	23	22137.76	0.3671875	90	97	1375.2897
1	75	23	22137.76	0.34375	90	99	1364.8116
1	75	22	20198.88	0.296875	89	99	1354.3336
1	75	22	20198.88	0.296875	89	101	1343.8556
1	75	22	20198.88	0.09765625	88	105	1304.1646
1	75	22	19441.92	0.2890625	87	89	1264.4735
1	75	22	19441.92	0.3203125	85	55	1238.432
1	75	22	19441.92	0.296875	85	45	1212.3905
1	75	22	17675.68	0.33984375	83	59	1186.3491
1	75	22	17675.68	0.33984375	83	70	1208.6283
1	75	21	18060.8	0.3828125	82	80	1230.9076
1	75	21	18060.8	0.23046875	82	97	1253.1868
1	75	22	17277.28	0.26953125	81	108	1249.633
1	75	22	17277.28	0.33203125	80	108	1246.0792
1	75	23	16546.88	0.4296875	80	102	1242.5254
1	75	23	16546.88	0.3984375	79	99	1238.9716
1	75	23	16546.88	0.4453125	78	102	1228.5118
1	75	23	16546.88	0.37890625	78	110	1218.0521
1	75	23	18565.44	0.40234375	77	114	1207.5923
1	75	23	18565.44	0.33203125	76	115	1260.8422
1	75	23	18990.4	0.265625	76	111	1314.092
1	75	24	18990.4	0.3359375	76	101	1367.3419
1	75	24	18990.4	0.390625	75	90	1294.0296
1	75	23	17157.76	0.3125	74	83	1220.7173
1	75	23	17157.76	0.4140625	74	79	1122.7657
1	75	23	18020.96	0.359375	72	80	1024.8142
1	75	23	18020.96	0.39453125	71	87	1043.4413
1	75	23	18020.96	0.41796875	70	98	1062.0684
1	75	24	18459.2	0.484375	70	108	1080.6955
1	75	24	18459.2	0.484375	70	112	1060.6968
1	75	24	18764.64	0.375	70	112	1040.698
1	75	24	18764.64	0.3984375	70	111	1020.6992
1	75	23	18764.64	0.3671875	69	110	929.6369
1	75	23	18406.08	0.33984375	69	110	838.5746
1	75	23	18406.08	0.33984375	69	109	872.9266
1	75	23	18034.24	0.34765625	69	102	907.2787
1	75	23	18034.24	0.40625	69	96	941.6308
1	75	24	18366.24	0.46875	69	92	941.1987
1	75	24	18366.24	0.41796875	69	94	940.7666
1	75	25	18366.24	0.3515625	69	100	907.5476
1	75	25	18977.12	0.3671875	69	105	874.3286
1	75	25	18977.12	0.28515625	68	102	866.0604
1	75	25	18339.68	0.33203125	68	95	857.7923
1	75	25	18339.68	0.3046875	68	85	849.5241
1	75	25	18339.68	0.234375	67	78	815.4632
1	75	25	17131.2	0.296875	67	73	781.4023
1	75	25	17131.2	0.265625	67	69	767.5928
1	75	24	17131.2	0.3359375	67	66	753.7832
1	75	24	17197.6	0.2890625	67	66	739.9736
1	75	24	17197.6	0.3203125	66	66	746.1585
1	75	24	16586.72	0.32421875	66	67	752.3433
1	75	24	16586.72	0.34765625	66	70	758.5282
1	75	24	16586.72	0.2890625	65	74	749.3557
1	75	24	16746.08	0.29296875	65	76	740.1831
1	75	24	16746.08	0.25	64	76	731.0106
1	75	24	16746.08	0.296875	64	75	732.6592
1	75	24	16028.96	0.30078125	65	74	734.3078
1	75	23	16028.96	0.29296875	64	74	749.445
1	75	23	16028.96	0.28515625	65	77	764.5821
1	75	23	16028.96	0.24609375	66	87	779.7193
1	75	23	14329.12	0.3203125	66	96	794.8565
1	75	22	14329.12	0.2734375	66	98	782.813
1	75	21	13970.56	0.27734375	66	80	770.7695
1	75	20	13970.56	0.2890625	67	49	758.7259
1	75	20	13970.56	0.28515625	67	42	742.2868
1	75	20	13811.2	0.29296875	67	55	725.8476
1	75	21	13811.2	0.32421875	67	62	709.4085
1	75	21	13811.2	0.34375	67	62	695.3974
1	75	21	13877.6	0.2890625	67	62	681.3864
1	75	21	13877.6	0.296875	67	70	673.4634
1	75	21	13877.6	0.3203125	66	78	665.5405
1	75	20	14103.36	0.30078125	67	82	657.6176
1	75	20	14103.36	0.33203125	66	88	660.8215
1	75	20	14103.36	0.3046875	65	94	664.0254
1	75	21	14103.36	0.31640625	65	99	667.2293
1	75	20	13120.64	0.32421875	65	104	670.4332
1	75	19	13120.64	0.3203125	65	108	673.6371
1	75	19	13120.64	0.30078125	65	108	669.2882
1	75	18	13173.76	0.34375	65	104	664.9393
1	75	18	13173.76	0.328125	65	98	657.4822
1	75	18	13173.76	0.29296875	65	93	650.0251
1	75	19	13970.56	0.39453125	66	96	642.568
1	75	19	13970.56	0.33203125	65	103	640.0228
1	75	20	14461.92	0.27734375	66	107	637.4777
1	75	20	14461.92	0.26171875	66	101	634.9326
1	75	20	14461.92	0.2890625	66	93	642.1888
1	75	20	14461.92	0.33984375	68	86	649.445
1	75	20	13240.16	0.3046875	69	79	656.7012
1	75	20	13240.16	0.28125	69	73	646.6464
1	75	19	13240.16	0.30078125	69	66	636.5915
1	75	19	12748.8	0.30078125	69	59	626.5367
1	75	19	12748.8	0.34375	69	56	630.5657
1	75	19	12748.8	0.3359375	69	55	634.5948
1	75	19	12762.08	0.3671875	69	57	638.6239
1	75	19	12762.08	0.41796875	69	67	674.8549
1	75	19	14129.92	0.3125	70	82	711.086
1	75	20	14129.92	0.2421875	70	96	746.4248
1	75	21	13877.6	0.2578125	71	105	781.7637
1	75	22	13877.6	0.28515625	70	105	817.1025
1	75	22	13877.6	0.33203125	70	95	829.6229
1	75	22	13412.8	0.3203125	70	81	842.1433
1	75	21	13412.8	0.328125	69	74	854.6637
1	75	21	13412.8	0.27734375	69	72	858.8916
1	75	21	13505.76	0.2890625	70	76	863.1196
1	75	21	13505.76	0.3203125	71	86	871.3129
1	75	21	15683.68	0.30078125	71	95	879.5062
1	75	22	15683.68	0.26953125	71	100	887.6995
1	75	23	15683.68	0.31640625	71	105	871.4117
1	75	23	15683.68	0.3203125	71	105	855.1238
1	75	23	16068.8	0.265625	70	98	838.836
1	75	22	16068.8	0.30078125	70	88	817.1973
1	75	22	16068.8	0.26953125	69	81	795.5586
1	75	22	15484.48	0.28515625	70	77	773.92
1	75	22	15484.48	0.3515625	69	75	767.7363
1	75	22	15484.48	0.32421875	69	79	761.5527
1	75	22	14807.2	0.34765625	69	87	755.369
1	75	21	14807.2	0.34765625	69	91	753.612
1	75	21	14807.2	0.31640625	69	90	751.8549
1	75	21	15325.12	0.296875	68	85	750.0978
1	75	21	15325.12	0.28125	68	80	743.8501
1	75	21	16440.64	0.3046875	68	80	737.6025
1	75	21	16440.64	0.3125	68	83	731.3549
1	75	21	16440.64	0.30078125	68	85	743.791
1	75	21	16440.64	0.2734375	67	87	756.2271
1	75	21	15803.2	0.3671875	68	90	768.6633
1	75	21	15803.2	0.3046875	68	91	767.9794
1	75	20	15059.52	0.23828125	68	91	767.2955
1	75	20	15059.52	0.3828125	68	89	766.6116
1	75	20	15059.52	0.33203125	69	87	773.534
1	75	20	15471.2	0.31640625	69	82	780.4564
1	75	20	15471.2	0.26953125	69	76	780.6248
1	75	21	15471.2	0.3671875	69	74	780.7931
1	75	21	16161.76	0.31640625	69	78	780.9614
1	75	21	16161.76	0.3125	69	87	784.9414
1	75	21	16028.96	0.2890625	69	96	788.9215
1	75	21	16028.96	0.3203125	70	99	792.9015
1	75	22	16028.96	0.3125	70	96	807.2668
1	75	21	16002.4	0.33984375	71	92	821.6321
1	75	21	16002.4	0.3359375	71	91	835.9974
1	75	21	16002.4	0.37109375	71	92	853.9456
1	75	21	15750.08	0.42578125	71	93	871.8938
1	75	21	15750.08	0.3671875	71	94	863.6391
1	75	21	15750.08	0.32421875	71	95	855.3845
1	75	21	16307.84	0.3515625	71	98	847.1299
1	75	21	16307.84	0.3515625	72	107	852.2157
1	75	22	16493.76	0.33203125	72	119	857.3015
1	75	22	16493.76	0.33203125	72	127	862.3873
1	75	22	16493.76	0.37890625	72	127	867.4731
1	75	22	16520.32	0.3359375	73	119	872.5589
1	75	22	16520.32	0.328125	72	109	877.6447
1	75	22	16520.32	0.453125	72	100	882.7305
1	75	22	16732.8	0.31640625	72	94	887.8163
1	75	22	16732.8	0.28515625	72	93	892.9021
1	75	22	16639.84	0.33984375	72	94	897.9879
1	75	22	16639.84	0.3046875	73	96	903.0737
1	75	22	16639.84	0.36328125	72	95	908.1596
1	75	22	16560.16	0.24609375	72	91	913.2454
1	75	23	16560.16	0.27734375	72	86	918.3312
1	75	23	16560.16	0.203125	72	69	923.417
1	75	23	16560.16	0.1328125	72	42	928.5028
1	75	23	16560.16	0.26953125	72	35	916.6435
1	75	23	16560.16	0.1015625	72	48	904.7842
1	75	22	15975.84	0.0234375	72	48	892.925
1	75	21	15975.84	0.01953125	72	0	850.3146
1	75	19	14940	0.015625	72	0	807.7043
1	75	19	14940	0.015625	71	0	791.4672
1	75	19	14940	0	71	0	775.2301
1	75	19	14940	0.015625	70	0	758.993
1	75	19	14608	0.015625	70	0	742.7559
1	75	19	14608	0.015625	70	0	732.9696
1	75	19	14608	0.015625	70	0	723.1833
1	75	18	14608	0.015625	70	0	713.397
1	75	18	14090.08	0.015625	69	0	703.6107
1	75	18	14090.08	0.015625	67	0	655.2152
1	75	18	14090.08	0.015625	66	0	606.8197
1	75	17	12974.56	0.015625	65	0	558.4242
1	75	17	12974.56	0	65	0	559.2362
1	75	17	12974.56	0.015625	64	0	560.0482
1	75	17	12974.56	0.015625	63	0	560.8602
1	75	17	12974.56	0.015625	62	0	561.6721
1	75	17	12284	0.015625	61	0	567.7005
1	75	16	12284	0.015625	61	0	573.7289
1	75	16	12284	0.015625	60	0	579.7573
1	75	16	11925.44	0.015625	58	0	585.7857
1	75	15	11925.44	0.015625	58	0	593.2644
1	75	15	11925.44	0.015625	58	0	600.7431
1	75	15	11925.44	0.015625	57	0	608.2218
1	75	15	11380.96	0.05078125	56	0	615.7005
1	75	16	11380.96	0.1875	56	0	642.3222
1	75	16	11380.96	0.140625	55	0	668.9439
1	75	16	11380.96	0.234375	55	0	685.5342
1	75	16	11380.96	0.25	55	0	702.1244
1	75	16	11181.76	0.29296875	56	0	718.7147
1	75	15	11181.76	0.3828125	57	0	725.6809
1	75	15	11181.76	0.30078125	58	0	732.647
1	75	15	11181.76	0.30078125	60	0	739.6132
1	75	15	11048.96	0.2578125	61	54	746.5793
1	75	15	11048.96	0.3125	61	86	746.5112
1	75	15	11261.44	0.29296875	62	97	746.443
1	75	15	11261.44	0.2578125	63	94	745.7006
1	75	15	11261.44	0.25	63	83	744.9582
1	75	16	11978.56	0.30078125	64	74	744.2157
1	75	16	11978.56	0.33984375	65	70	735.0051
1	75	16	11978.56	0.359375	65	70	725.7944
1	75	16	11978.56	0.2890625	65	75	716.5838
1	75	16	12111.36	0.28515625	66	84	707.3731
1	75	16	12111.36	0.30078125	65	91	701.0696
1	75	16	12111.36	0.26171875	65	94	694.7662
1	75	17	12483.2	0.31640625	66	90	688.4628
1	75	17	12483.2	0.328125	65	82	695.0178
1	75	17	12483.2	0.2890625	65	75	701.5728
1	75	17	12549.6	0.28125	65	73	708.1278
1	75	17	12549.6	0.19921875	65	73	714.6829
1	75	17	12549.6	0.3671875	65	71	712.7904
[truncated: 61,572 more rows]
